# Supplementary material for: Pseudocrossidium replicatum (Taylor) R.H. Zander is a fully desiccation-tolerant moss that expresses an inducible molecular mechanism in response to severe abiotic stress
Source: Plant Mol Biol. 2021 Jun 29;107(4-5):387–404. doi: 10.1007/s11103-021-01167-3 (PMC8648698; doi:10.1007/s11103-021-01167-3)
Supplement: Supplementary file 2 — Supplementary file1 (XLSX 20 kb) [file 11103_2021_1167_MOESM2_ESM.xlsx]

## Sheet: Summary
Condition	Up-regulated	Down-Regulated	Total
C vs T1	1	3	4
C vs T2	38	15	53
T1 vs T2	54	10	64
TOTAL	93	28

## Sheet: C vs T1
locusName	logFC	PValue	FDR	Protein Function
Pp3c20_13540	3.70135	7.49e-07	0.00193065	Thiamine thiazole synthase, chloroplastic (Thiazole biosynthetic enzyme) (EC 2.4.2.60)
Pp3c8_17940	-3.77501	2.39e-06	0.00453629	Predicted protein
Pp3c18_18400	-5.55654	1.19e-09	2.14e-05	Fructose-bisphosphate aldolase (EC 4.1.2.13)
Pp3c23_6510	-6.08653	1.63e-07	0.000588049	Thiamine thiazole synthase, chloroplastic (Thiazole biosynthetic enzyme) (EC 2.4.2.60)

## Sheet: C vs T2
locusName	logFC	PValue	FDR	Protein Function
Pp3c13_15910	7.28511	2.13e-13	7.4e-10	Ribulose bisphosphate carboxylase small chain (EC 4.1.1.39)
Pp3c21_9980	6.6456	1.26e-10	1.23e-07	Fructose-bisphosphate aldolase (EC 4.1.2.13)
Pp3s242_10	5.81328	7.92e-11	8.98e-08	NA
Pp3c20_21990	5.66818	1.85e-09	1.17e-06	Predicted protein
Pp3c14_9020	5.31994	5.69e-08	1.74e-05	Malate dehydrogenase (EC 1.1.1.37)
Pp3c1_34210	5.05478	2.81e-07	6.92e-05	Chlorophyll a-b binding protein, chloroplastic
Pp3c8_5770	4.96739	1.33e-07	3.6e-05	Predicted protein
Pp3c1_8280	4.92972	2.09e-08	8.29e-06	60S acidic ribosomal protein P0
Pp3c2_14800	4.83206	3.76e-09	2.09e-06	40S ribosomal protein S25
Pp3c4_15250	4.78989	7.49e-06	0.00105996	Uncharacterized protein
Pp3c24_5780	4.77473	3.54e-08	1.22e-05	Predicted protein
Pp3c9_23190	4.40372	1.06e-05	0.00140033	Uncharacterized protein
Pp3c14_7770	4.33347	1.51e-05	0.00183245	Predicted protein
Pp3c18_21210	4.32534	1.23e-06	0.000218814	5-methyltetrahydropteroyltriglutamate--homocysteine S-methyltransferase (EC 2.1.1.14)
Pp3c24_9660	4.30927	1.71e-05	0.00197562	Peptidyl-prolyl cis-trans isomerase (PPIase) (EC 5.2.1.8)
Pp3c10_10290	4.27598	6.72e-07	0.000138189	Uncharacterized protein
Pp3c23_14870	3.97956	1.47e-05	0.00180691	Germin-like protein
Pp3c7_14230	3.90426	2.12e-06	0.000357083	Uncharacterized protein (Fragment)
Pp3c24_9580	3.88446	5.29e-05	0.00481155	Predicted protein
Pp3c26_8740	3.86271	2.66e-05	0.00286142	Plasma membrane ATPase (EC 7.1.2.1)
Pp3c17_13300	3.85337	2.81e-06	0.000448367	Predicted protein
Pp3c18_2470	3.74512	1.93e-05	0.00217737	Predicted protein
Pp3c15_290	3.74113	2.95e-05	0.00313007	60S ribosomal protein L7a
Pp3c13_7900	3.73925	1.02e-06	0.000187927	Chlorophyll a-b binding protein, chloroplastic
Pp3c9_18780	3.7177	5.91e-06	0.000865877	Predicted protein
Pp3c16_22430	3.70666	1.26e-06	0.000222836	Predicted protein
Pp3c1_26740	3.60941	1.12e-05	0.00145593	Uncharacterized protein
Pp3c3_3140	3.55165	9.81e-06	0.00131796	Phosphopyruvate hydratase (EC 4.2.1.11)
Pp3c24_13310	3.48431	4.09e-06	0.000618951	Xyloglucan endotransglucosylase/hydrolase (EC 2.4.1.207)
Pp3c1_23670	3.3556	6.74e-06	0.000973569	Elongation factor 1-alpha
Pp3c12_11880	3.31867	9.78e-06	0.00131707	Ribulose bisphosphate carboxylase small chain (EC 4.1.1.39)
Pp3c22_14530	3.29825	4.92e-05	0.0045998	Predicted protein
Pp3c27_860	3.27317	1.31e-05	0.00164961	Predicted protein
Pp3c2_24130	3.27212	4.99e-05	0.004639	Predicted protein
Pp3c18_13090	3.18809	1.66e-05	0.00194839	Plastocyanin
Pp3c12_25030	3.11175	4.64e-05	0.00444126	40S ribosomal protein S21
Pp3c7_14220	3.03081	4.77e-05	0.00453756	Glyceraldehyde-3-phosphate dehydrogenase (EC 1.2.1.-)
Pp3c5_3870	2.9861	5.32e-05	0.00482991	Predicted protein
Pp3c13_960	-3.51244	1.52e-05	0.00183245	Protein kinase domain-containing protein (Fragment)
Pp3c15_22240	-3.58812	2.91e-06	0.00046175	Predicted protein
Pp3c3_21160	-3.60866	2.69e-05	0.00287846	Ribosomal_L23eN domain-containing protein
Pp3c8_16820	-3.62323	3.92e-05	0.00393388	Predicted protein
Pp3c4_19350	-3.72867	2.24e-05	0.00247242	Glutamyl-tRNA reductase (EC 1.2.1.70)
Pp3c5_6610	-3.82476	2.41e-05	0.00261892	Uncharacterized protein
Pp3c19_9280	-4.04678	4.22e-08	1.39e-05	Uncharacterized protein
Pp3c23_11170	-4.30725	9.36e-07	0.000177784	Ribosomal protein
Pp3c24_8730	-4.36557	2.79e-06	0.000446499	1-deoxy-D-xylulose-5-phosphate reductoisomerase (EC 1.1.1.267)
Pp3c8_19420	-4.46416	2.65e-05	0.00285742	Protein kinase domain-containing protein
Pp3c21_4580	-4.59819	3.27e-07	7.77e-05	Uncharacterized protein (Fragment)
Pp3c21_5640	-4.65765	5.22e-07	0.000113117	Protein PsbN
Pp3c2_23500	-5.32354	8.23e-06	0.00113385	Uncharacterized protein
Pp3c21_5650	-5.47605	1.61e-09	1.07e-06	CYTB_NTER domain-containing protein
Pp3c4_140	-5.75411	2.16e-08	8.43e-06	Protein kinase domain-containing protein

## Sheet: T1 vs T2
locusName	logFC	PValue	FDR	Protein Function
Pp3c13_15910	8.42886	8.72e-17	2.6e-13	Ribulose bisphosphate carboxylase small chain (EC 4.1.1.39)
Pp3c20_21990	6.05905	1.44e-10	8.6e-08	Predicted protein
Pp3s242_10	5.95135	2.98e-11	2.26e-08	NA
Pp3c1_34210	5.89086	1.61e-09	7.61e-07	Chlorophyll a-b binding protein, chloroplastic
Pp3c14_9020	5.46544	2.23e-08	6.98e-06	Malate dehydrogenase (EC 1.1.1.37)
Pp3c22_16960	5.10626	1.23e-06	0.00021825	Uncharacterized protein
Pp3c3_11010	5.0011	2.16e-06	0.000340093	Non-specific serine/threonine protein kinase (EC 2.7.11.1)
Pp3c2_14800	4.94489	1.68e-09	7.85e-07	40S ribosomal protein S25
Pp3c18_18400	4.92767	1.26e-08	4.33e-06	Fructose-bisphosphate aldolase (EC 4.1.2.13)
Pp3c17_15490	4.90606	1.74e-07	4.11e-05	Uncharacterized protein
Pp3c1_8280	4.8614	2.93e-08	9e-06	60S acidic ribosomal protein P0
Pp3c7_14230	4.68636	1.87e-08	6.01e-06	Uncharacterized protein (Fragment)
Pp3c13_7900	4.56452	8.17e-09	3.02e-06	Chlorophyll a-b binding protein, chloroplastic
Pp3c21_7810	4.51238	2.65e-05	0.00267296	Cryptochrome DASH
Pp3c14_21880	4.51238	2.65e-05	0.00267296	Uncharacterized protein
Pp3c12_7010	4.46473	9.79e-09	3.46e-06	Ribulose bisphosphate carboxylase small chain (EC 4.1.1.39)
Pp3c24_5780	4.45569	2.17e-07	4.87e-05	Predicted protein
Pp3c22_3240	4.21085	1.36e-06	0.000235175	Predicted protein
Pp3c3_35180	4.0272	1.15e-06	0.000206507	Plastoquinol--plastocyanin reductase (EC 7.1.1.6)
Pp3c1_33480	4.00046	2.61e-05	0.00264758	Uncharacterized protein
Pp3c22_14530	3.99506	5.78e-07	0.000112005	Predicted protein
Pp3c17_13300	3.96713	1.35e-06	0.000234031	Predicted protein
Pp3c9_18780	3.94343	1.54e-06	0.000256861	Predicted protein
Pp3c5_13160	3.93184	1.07e-06	0.000195187	SOR_SNZ domain-containing protein
Pp3c8_17940	3.90973	1.38e-06	0.000237184	Predicted protein
Pp3c3_1090	3.88076	2.76e-06	0.000418613	D-fructose-1,6-bisphosphate 1-phosphohydrolase (EC 3.1.3.11)
Pp3c16_4520	3.84343	4.2e-06	0.000603181	Glycine cleavage system P protein (EC 1.4.4.2)
Pp3c11_17230	3.76963	2.45e-05	0.00251717	40S ribosomal protein S3a
Pp3c7_6980	3.68	1.83e-05	0.00202558	TPM_phosphatase domain-containing protein
Pp3c7_14220	3.66566	1.27e-06	0.00022341	Glyceraldehyde-3-phosphate dehydrogenase (EC 1.2.1.-)
Pp3c16_22430	3.664	1.93e-06	0.000311102	Predicted protein
Pp3c4_20230	3.65564	2.02e-06	0.00032253	Phosphoglycerate kinase (EC 2.7.2.3)
Pp3c5_1370	3.62243	1.75e-05	0.00195334	Transketolase (EC 2.2.1.1)
Pp3c1_26740	3.60371	1.06e-05	0.00132639	Uncharacterized protein
Pp3c12_9500	3.52239	1.93e-05	0.00210521	Uncharacterized protein
Pp3c18_8820	3.49776	4.71e-05	0.00414018	Fatty acid hydroxylase domain-containing protein
Pp3c2_32770	3.48148	5.11e-05	0.00437716	Predicted protein
Pp3c16_11160	3.44836	6.05e-05	0.00494172	Uncharacterized protein
Pp3c1_23670	3.35729	6.24e-06	0.000855318	Elongation factor 1-alpha
Pp3c18_13090	3.33512	6.68e-06	0.000910614	Plastocyanin
Pp3c2_35930	3.33176	8.03e-06	0.0010694	Chlorophyll a-b binding protein, chloroplastic
Pp3c12_25030	3.29366	2.21e-05	0.00233355	40S ribosomal protein S21
Pp3c13_2360	3.28013	1.56e-05	0.0018181	Predicted protein
Pp3c13_20590	3.26461	3.29e-05	0.00315562	Phosphoglycerate kinase (EC 2.7.2.3)
Pp3c21_8800	3.21648	1.4e-05	0.0016799	PSI-F
Pp3c26_11060	3.17057	3.21e-05	0.00311563	Uncharacterized protein
Pp3c27_860	3.14619	2.44e-05	0.00251103	Predicted protein
Pp3c18_12500	3.1336	3.9e-05	0.00358774	Predicted protein
Pp3c18_10760	3.10925	5e-05	0.00429667	Glutamine synthetase (EC 6.3.1.2)
Pp3c9_5280	3.04416	2.1e-05	0.00225788	ATPase_AAA_core domain-containing protein
Pp3c1_4290	3.00976	4.54e-05	0.00404898	Predicted protein
Pp3c3_30330	2.97891	5.06e-05	0.00434345	Uncharacterized protein
Pp3c22_7690	2.89718	5.61e-05	0.00469327	(S)-2-hydroxy-acid oxidase (EC 1.1.3.15)
Pp3c15_11070	2.89708	4.76e-05	0.00416531	Chlorophyll a-b binding protein, chloroplastic
Pp3c3_21160	-3.63456	2.47e-05	0.0025348	Ribosomal_L23eN domain-containing protein
Pp3c23_11170	-3.75786	6.91e-06	0.000938285	Uncharacterized protein
Pp3c24_8730	-3.82078	1.43e-05	0.00170886	Uncharacterized protein
Pp3c5_6610	-3.85057	2.18e-05	0.00231349	Uncharacterized protein
Pp3c4_140	-4.25141	1.41e-06	0.000240863	Protein kinase domain-containing protein
Pp3c2_23500	-5.3482	8.23e-06	0.00108517	Uncharacterized protein (Fragment)
Pp3c19_9280	-6.43348	7.06e-15	1.47e-11	Uncharacterized protein
Pp3c21_5640	-6.55958	9.04e-09	3.22e-06	Protein PsbN
Pp3c21_4580	-6.81349	1.88e-09	8.51e-07	Uncharacterized protein (Fragment)
Pp3c21_5650	-7.69135	7.05e-12	6.12e-09	CYTB_NTER domain-containing protein
