# Supplementary material for: Pseudocrossidium replicatum (Taylor) R.H. Zander is a fully desiccation-tolerant moss that expresses an inducible molecular mechanism in response to severe abiotic stress
Source: Plant Mol Biol. 2021 Jun 29;107(4-5):387–404. doi: 10.1007/s11103-021-01167-3 (PMC8648698; doi:10.1007/s11103-021-01167-3)
Supplement: Supplementary file 3 — Supplementary file1 (XLSX 81 kb) [file 11103_2021_1167_MOESM3_ESM.xlsx]

## Sheet: DE_annot_pathens_trinity_v2
Transcripit	logFC	PValue	FDR	Protein Function
TRINITY_DN3137_c0_g1	4.7095	1.54e-06	0.00319746	NA
TRINITY_DN32121_c0_g1	3.70135	7.49e-07	0.00193065	thiazole biosynthetic enzyme, chloroplast (ARA6) (THI1) (THI4)
TRINITY_DN32121_c0_g1	3.70135	7.49e-07	0.00193065	thiazole biosynthetic enzyme, chloroplast (ARA6) (THI1) (THI4)
TRINITY_DN32121_c0_g1	3.70135	7.49e-07	0.00193065	thiazole biosynthetic enzyme, chloroplast (ARA6) (THI1) (THI4)
TRINITY_DN32121_c0_g1	3.70135	7.49e-07	0.00193065	thiazole biosynthetic enzyme, chloroplast (ARA6) (THI1) (THI4)
TRINITY_DN32121_c0_g1	3.70135	7.49e-07	0.00193065	thiazole biosynthetic enzyme, chloroplast (ARA6) (THI1) (THI4)
TRINITY_DN32121_c0_g1	3.70135	7.49e-07	0.00193065	thiazole biosynthetic enzyme, chloroplast (ARA6) (THI1) (THI4)
TRINITY_DN46399_c0_g1	-3.56789	8.94e-07	0.00201552	NA
TRINITY_DN20863_c0_g1	-3.6593	2.76e-06	0.00475531	NA
TRINITY_DN60165_c0_g1	-3.77501	2.39e-06	0.00453629	glutamate synthase 1
TRINITY_DN60165_c0_g1	-3.77501	2.39e-06	0.00453629	glutamate synthase 1
TRINITY_DN60165_c0_g1	-3.77501	2.39e-06	0.00453629	glutamate synthase 1
TRINITY_DN60165_c0_g1	-3.77501	2.39e-06	0.00453629	glutamate synthase 1
TRINITY_DN30527_c0_g1	-3.82549	2.81e-06	0.00475531	NA
TRINITY_DN65265_c0_g1	-4.09394	1.21e-06	0.00261918	NA
TRINITY_DN62742_c0_g1	-4.21005	6.19e-07	0.00167406	NA
TRINITY_DN7795_c0_g1	-4.26544	2.74e-06	0.00475531	NA
TRINITY_DN45815_c0_g1	-4.32211	3.51e-08	0.000189639	NA
TRINITY_DN45815_c0_g1	-4.32211	3.51e-08	0.000189639	NA
TRINITY_DN58684_c0_g1	-4.35898	8.76e-07	0.00201552	NA
TRINITY_DN58684_c0_g1	-4.35898	8.76e-07	0.00201552	NA
TRINITY_DN60332_c0_g1	-4.50463	6.47e-09	5.83e-05	NA
TRINITY_DN3647_c0_g1	-4.58111	4.58e-07	0.00132619	NA
TRINITY_DN3647_c0_g1	-4.58111	4.58e-07	0.00132619	NA
TRINITY_DN57474_c0_g1	-4.65032	1.61e-07	0.000588049	NA
TRINITY_DN15306_c0_g1	-4.8403	7.94e-07	0.00195253	NA
TRINITY_DN32170_c0_g1	-4.90742	3.42e-09	4.62e-05	NA
TRINITY_DN25333_c0_g1	-4.93429	4.66e-07	0.00132619	NA
TRINITY_DN59063_c0_g1	-4.96599	2.43e-06	0.00453629	NA
TRINITY_DN49680_c0_g1	-5.05797	1.37e-08	8.94e-05	NA
TRINITY_DN49680_c0_g1	-5.05797	1.37e-08	8.94e-05	NA
TRINITY_DN32153_c0_g1	-5.55654	1.19e-09	2.14e-05	Aldolase superfamily protein
TRINITY_DN32153_c0_g1	-5.55654	1.19e-09	2.14e-05	Aldolase superfamily protein
TRINITY_DN32153_c0_g1	-5.55654	1.19e-09	2.14e-05	Aldolase superfamily protein
TRINITY_DN32153_c0_g1	-5.55654	1.19e-09	2.14e-05	Aldolase superfamily protein
TRINITY_DN54366_c0_g1	-5.67228	1.63e-06	0.0032591	NA
TRINITY_DN4050_c0_g1	-5.9315	9.24e-09	7.14e-05	NA
TRINITY_DN24433_c0_g1	-5.98852	2.84e-07	0.000904759	NA
TRINITY_DN66458_c0_g1	-5.98852	2.84e-07	0.000904759	NA
TRINITY_DN62846_c0_g1	-6.08653	1.63e-07	0.000588049	thiazole biosynthetic enzyme, chloroplast (ARA6) (THI1) (THI4)
TRINITY_DN62846_c0_g1	-6.08653	1.63e-07	0.000588049	thiazole biosynthetic enzyme, chloroplast (ARA6) (THI1) (THI4)
TRINITY_DN62846_c0_g1	-6.08653	1.63e-07	0.000588049	thiazole biosynthetic enzyme, chloroplast (ARA6) (THI1) (THI4)
TRINITY_DN62846_c0_g1	-6.08653	1.63e-07	0.000588049	thiazole biosynthetic enzyme, chloroplast (ARA6) (THI1) (THI4)
TRINITY_DN62846_c0_g1	-6.08653	1.63e-07	0.000588049	thiazole biosynthetic enzyme, chloroplast (ARA6) (THI1) (THI4)
TRINITY_DN62846_c0_g1	-6.08653	1.63e-07	0.000588049	thiazole biosynthetic enzyme, chloroplast (ARA6) (THI1) (THI4)
TRINITY_DN62846_c0_g1	-6.08653	1.63e-07	0.000588049	thiazole biosynthetic enzyme, chloroplast (ARA6) (THI1) (THI4)
TRINITY_DN62846_c0_g1	-6.08653	1.63e-07	0.000588049	thiazole biosynthetic enzyme, chloroplast (ARA6) (THI1) (THI4)
TRINITY_DN62846_c0_g1	-6.08653	1.63e-07	0.000588049	thiazole biosynthetic enzyme, chloroplast (ARA6) (THI1) (THI4)
TRINITY_DN42362_c0_g1	-6.10536	1.46e-07	0.000588049	NA
TRINITY_DN52846_c0_g1	-6.16042	1.07e-07	0.000481227	NA
TRINITY_DN33634_c0_g1	-6.28125	5.3e-08	0.000260493	NA
TRINITY_DN33634_c0_g1	-6.28125	5.3e-08	0.000260493	NA
TRINITY_DN13495_c0_g1	-6.49623	1.49e-08	8.94e-05	NA
TRINITY_DN27105_c0_g1	-6.66689	1.01e-11	5.49e-07	NA
TRINITY_DN27105_c0_g1	-6.66689	1.01e-11	5.49e-07	NA
TRINITY_DN1456_c0_g1	-6.69577	4.47e-09	4.84e-05	NA
TRINITY_DN33699_c0_g1	-6.96681	8.45e-10	2.14e-05	NA
TRINITY_DN46341_c0_g1	9.98018	2.46e-20	1.03e-15	NA
TRINITY_DN189_c0_g1	7.28511	2.13e-13	7.4e-10	Ribulose bisphosphate carboxylase (small chain) family protein
TRINITY_DN189_c0_g1	7.28511	2.13e-13	7.4e-10	Ribulose bisphosphate carboxylase (small chain) family protein
TRINITY_DN189_c0_g1	7.28511	2.13e-13	7.4e-10	ribulose bisphosphate carboxylase small chain 1A
TRINITY_DN189_c0_g1	7.28511	2.13e-13	7.4e-10	ribulose bisphosphate carboxylase small chain 1A
TRINITY_DN189_c0_g1	7.28511	2.13e-13	7.4e-10	ribulose bisphosphate carboxylase small chain 1A
TRINITY_DN189_c0_g1	7.28511	2.13e-13	7.4e-10	ribulose bisphosphate carboxylase small chain 1A
TRINITY_DN189_c0_g1	7.28511	2.13e-13	7.4e-10	Ribulose bisphosphate carboxylase (small chain) family protein
TRINITY_DN189_c0_g1	7.28511	2.13e-13	7.4e-10	Ribulose bisphosphate carboxylase (small chain) family protein
TRINITY_DN189_c0_g1	7.28511	2.13e-13	7.4e-10	ribulose bisphosphate carboxylase small chain 1A
TRINITY_DN189_c0_g1	7.28511	2.13e-13	7.4e-10	ribulose bisphosphate carboxylase small chain 1A
TRINITY_DN189_c0_g1	7.28511	2.13e-13	7.4e-10	ribulose bisphosphate carboxylase small chain 1A
TRINITY_DN189_c0_g1	7.28511	2.13e-13	7.4e-10	ribulose bisphosphate carboxylase small chain 1A
TRINITY_DN189_c0_g1	7.28511	2.13e-13	7.4e-10	Ribulose bisphosphate carboxylase (small chain) family protein
TRINITY_DN48639_c0_g1	6.6456	1.26e-10	1.23e-07	Aldolase superfamily protein
TRINITY_DN48639_c0_g1	6.6456	1.26e-10	1.23e-07	Aldolase superfamily protein
TRINITY_DN48639_c0_g1	6.6456	1.26e-10	1.23e-07	Aldolase superfamily protein
TRINITY_DN6498_c0_g1	6.22534	2.17e-10	1.97e-07	photosystem II light harvesting complex gene 2.1
TRINITY_DN6498_c0_g1	6.22534	2.17e-10	1.97e-07	photosystem II light harvesting complex gene 2.1
TRINITY_DN6498_c0_g1	6.22534	2.17e-10	1.97e-07	photosystem II light harvesting complex gene 2.1
TRINITY_DN6498_c0_g1	6.22534	2.17e-10	1.97e-07	photosystem II light harvesting complex gene 2.1
TRINITY_DN6498_c0_g1	6.22534	2.17e-10	1.97e-07	photosystem II light harvesting complex gene 2.1
TRINITY_DN6498_c0_g1	6.22534	2.17e-10	1.97e-07	photosystem II light harvesting complex gene 2.1
TRINITY_DN6498_c0_g1	6.22534	2.17e-10	1.97e-07	photosystem II light harvesting complex gene 2.1
TRINITY_DN6498_c0_g1	6.22534	2.17e-10	1.97e-07	photosystem II light harvesting complex gene 2.1
TRINITY_DN6498_c0_g1	6.22534	2.17e-10	1.97e-07	photosystem II light harvesting complex gene 2.1
TRINITY_DN26911_c0_g1	6.16362	7.95e-11	8.98e-08	NA
TRINITY_DN13685_c0_g1	6.14389	1.63e-11	2.72e-08	NA
TRINITY_DN37937_c0_g1	5.81328	7.92e-11	8.98e-08	light-harvesting chlorophyll B-binding protein 3
TRINITY_DN37937_c0_g1	5.81328	7.92e-11	8.98e-08	photosystem II light harvesting complex gene 2.3
TRINITY_DN37937_c0_g1	5.81328	7.92e-11	8.98e-08	photosystem II light harvesting complex gene 2.1
TRINITY_DN37937_c0_g1	5.81328	7.92e-11	8.98e-08	photosystem II light harvesting complex gene 2.1
TRINITY_DN37937_c0_g1	5.81328	7.92e-11	8.98e-08	photosystem II light harvesting complex gene 2.1
TRINITY_DN37937_c0_g1	5.81328	7.92e-11	8.98e-08	photosystem II light harvesting complex gene 2.1
TRINITY_DN37937_c0_g1	5.81328	7.92e-11	8.98e-08	photosystem II light harvesting complex gene 2.1
TRINITY_DN37937_c0_g1	5.81328	7.92e-11	8.98e-08	photosystem II light harvesting complex gene 2.1
TRINITY_DN37937_c0_g1	5.81328	7.92e-11	8.98e-08	photosystem II light harvesting complex gene 2.1
TRINITY_DN37937_c0_g1	5.81328	7.92e-11	8.98e-08	photosystem II light harvesting complex gene 2.1
TRINITY_DN37937_c0_g1	5.81328	7.92e-11	8.98e-08	photosystem II light harvesting complex gene 2.1
TRINITY_DN20154_c0_g1	5.76235	2.92e-08	1.05e-05	NA
TRINITY_DN2250_c0_g1	5.69532	4.65e-08	1.5e-05	NA
TRINITY_DN2250_c0_g1	5.69532	4.65e-08	1.5e-05	NA
TRINITY_DN34331_c0_g1	5.66818	1.85e-09	1.17e-06	NA
TRINITY_DN34331_c0_g1	5.66818	1.85e-09	1.17e-06	NA
TRINITY_DN59907_c0_g1	5.54158	8.06e-10	5.8e-07	NA
TRINITY_DN59907_c0_g1	5.54158	8.06e-10	5.8e-07	NA
TRINITY_DN40155_c0_g1	5.51241	1.84e-08	7.62e-06	NA
TRINITY_DN11349_c0_g1	5.39085	2.64e-07	6.61e-05	NA
TRINITY_DN33826_c0_g1	5.31994	5.69e-08	1.74e-05	malate dehydrogenase
TRINITY_DN33826_c0_g1	5.31994	5.69e-08	1.74e-05	malate dehydrogenase
TRINITY_DN33826_c0_g1	5.31994	5.69e-08	1.74e-05	malate dehydrogenase
TRINITY_DN33826_c0_g1	5.31994	5.69e-08	1.74e-05	malate dehydrogenase
TRINITY_DN44545_c0_g1	5.21056	7.16e-07	0.000145349	NA
TRINITY_DN5633_c0_g1	5.19122	7.95e-07	0.000155991	NA
TRINITY_DN32360_c0_g1	5.15475	8.94e-09	4.34e-06	NA
TRINITY_DN32360_c0_g1	5.15475	8.94e-09	4.34e-06	NA
TRINITY_DN32360_c0_g1	5.15475	8.94e-09	4.34e-06	NA
TRINITY_DN32360_c0_g1	5.15475	8.94e-09	4.34e-06	NA
TRINITY_DN32360_c0_g1	5.15475	8.94e-09	4.34e-06	NA
TRINITY_DN32258_c0_g1	5.05478	2.81e-07	6.92e-05	light harvesting complex photosystem II subunit 6
TRINITY_DN32258_c0_g1	5.05478	2.81e-07	6.92e-05	light harvesting complex photosystem II subunit 6
TRINITY_DN32258_c0_g1	5.05478	2.81e-07	6.92e-05	light harvesting complex photosystem II subunit 6
TRINITY_DN32258_c0_g1	5.05478	2.81e-07	6.92e-05	light harvesting complex photosystem II subunit 6
TRINITY_DN32258_c0_g1	5.05478	2.81e-07	6.92e-05	light harvesting complex photosystem II subunit 6
TRINITY_DN32258_c0_g1	5.05478	2.81e-07	6.92e-05	light harvesting complex photosystem II subunit 6
TRINITY_DN32258_c0_g1	5.05478	2.81e-07	6.92e-05	light harvesting complex photosystem II subunit 6
TRINITY_DN32258_c0_g1	5.05478	2.81e-07	6.92e-05	light harvesting complex photosystem II subunit 6
TRINITY_DN38824_c0_g1	5.0425	3.48e-08	1.22e-05	NA
TRINITY_DN22121_c0_g1	5.04015	3.05e-07	7.32e-05	NA
TRINITY_DN25117_c0_g1	5.02645	2.16e-06	0.000358306	NA
TRINITY_DN25117_c0_g1	5.02645	2.16e-06	0.000358306	NA
TRINITY_DN18338_c0_g1	5.00447	2.43e-06	0.000396703	NA
TRINITY_DN18338_c0_g1	5.00447	2.43e-06	0.000396703	NA
TRINITY_DN18338_c0_g1	5.00447	2.43e-06	0.000396703	NA
TRINITY_DN16801_c0_g1	4.96739	1.33e-07	3.6e-05	Ribosomal protein L18e/L15 superfamily protein
TRINITY_DN39313_c0_g1	4.93338	5.55e-07	0.000118794	NA
TRINITY_DN39313_c0_g1	4.93338	5.55e-07	0.000118794	NA
TRINITY_DN22086_c0_g1	4.92972	2.09e-08	8.29e-06	Ribosomal protein L10 family protein
TRINITY_DN22086_c0_g1	4.92972	2.09e-08	8.29e-06	Ribosomal protein L10 family protein
TRINITY_DN22086_c0_g1	4.92972	2.09e-08	8.29e-06	Ribosomal protein L10 family protein
TRINITY_DN22086_c0_g1	4.92972	2.09e-08	8.29e-06	Ribosomal protein L10 family protein
TRINITY_DN22086_c0_g1	4.92972	2.09e-08	8.29e-06	Ribosomal protein L10 family protein
TRINITY_DN22086_c0_g1	4.92972	2.09e-08	8.29e-06	Ribosomal protein L10 family protein
TRINITY_DN28106_c0_g1	4.84362	3.49e-08	1.22e-05	NA
TRINITY_DN32334_c0_g1	4.83468	2.48e-08	9.24e-06	NA
TRINITY_DN32334_c0_g1	4.83468	2.48e-08	9.24e-06	NA
TRINITY_DN32334_c0_g1	4.83468	2.48e-08	9.24e-06	NA
TRINITY_DN32334_c0_g1	4.83468	2.48e-08	9.24e-06	NA
TRINITY_DN32334_c0_g1	4.83468	2.48e-08	9.24e-06	NA
TRINITY_DN38194_c0_g1	4.83206	3.76e-09	2.09e-06	Ribosomal protein S25 family protein
TRINITY_DN38194_c0_g1	4.83206	3.76e-09	2.09e-06	Ribosomal protein S25 family protein
TRINITY_DN12725_c0_g1	4.80328	7.57e-08	2.21e-05	NA
TRINITY_DN44937_c1_g1	4.78989	7.49e-06	0.00105996	Ribosomal protein S19 family protein
TRINITY_DN44937_c1_g1	4.78989	7.49e-06	0.00105996	Ribosomal protein S19 family protein
TRINITY_DN42494_c0_g1	4.77473	3.54e-08	1.22e-05	Ribosomal protein S5 family protein
TRINITY_DN21890_c0_g1	4.76656	4.48e-07	0.000101057	NA
TRINITY_DN21890_c0_g1	4.76656	4.48e-07	0.000101057	NA
TRINITY_DN21890_c0_g1	4.76656	4.48e-07	0.000101057	NA
TRINITY_DN21890_c0_g1	4.76656	4.48e-07	0.000101057	NA
TRINITY_DN21890_c0_g1	4.76656	4.48e-07	0.000101057	NA
TRINITY_DN1256_c0_g1	4.68322	1.29e-05	0.00163101	NA
TRINITY_DN35275_c0_g1	4.6661	3.27e-07	7.77e-05	NA
TRINITY_DN35275_c0_g1	4.6661	3.27e-07	7.77e-05	NA
TRINITY_DN35275_c0_g1	4.6661	3.27e-07	7.77e-05	NA
TRINITY_DN47621_c0_g1	4.62677	1.71e-05	0.00197562	NA
TRINITY_DN47621_c0_g1	4.62677	1.71e-05	0.00197562	NA
TRINITY_DN30076_c0_g1	4.57587	3.85e-06	0.000590823	NA
TRINITY_DN16471_c0_g1	4.56802	2.29e-05	0.00250782	NA
TRINITY_DN53469_c0_g1	4.56802	2.29e-05	0.00250782	NA
TRINITY_DN42085_c0_g1	4.50678	3.09e-05	0.00324758	NA
TRINITY_DN10475_c0_g1	4.50649	8.03e-07	0.000155991	NA
TRINITY_DN10475_c0_g1	4.50649	8.03e-07	0.000155991	NA
TRINITY_DN32727_c0_g1	4.48824	4.92e-07	0.000108168	NA
TRINITY_DN32727_c0_g1	4.48824	4.92e-07	0.000108168	NA
TRINITY_DN32727_c0_g1	4.48824	4.92e-07	0.000108168	NA
TRINITY_DN32727_c0_g1	4.48824	4.92e-07	0.000108168	NA
TRINITY_DN15230_c0_g1	4.47515	3.6e-05	0.00371049	NA
TRINITY_DN58672_c0_g1	4.44282	4.2e-05	0.00411162	NA
TRINITY_DN9306_c0_g1	4.41786	3.06e-06	0.00047834	NA
TRINITY_DN9306_c0_g1	4.41786	3.06e-06	0.00047834	NA
TRINITY_DN37192_c0_g1	4.40975	4.92e-05	0.0045998	NA
TRINITY_DN38154_c0_g1	4.40653	4.91e-07	0.000108168	NA
TRINITY_DN56533_c0_g1	4.40372	1.06e-05	0.00140033	Low temperature and salt responsive protein family
TRINITY_DN49021_c1_g1	4.37619	5.83e-07	0.000123616	NA
TRINITY_DN9103_c0_g1	4.35727	1.34e-05	0.00167484	NA
TRINITY_DN9103_c0_g1	4.35727	1.34e-05	0.00167484	NA
TRINITY_DN58321_c0_g1	4.33347	1.51e-05	0.00183245	NA
TRINITY_DN58321_c0_g1	4.33347	1.51e-05	0.00183245	NA
TRINITY_DN56908_c0_g1	4.32534	1.23e-06	0.000218814	Cobalamin-independent synthase family protein
TRINITY_DN56908_c0_g1	4.32534	1.23e-06	0.000218814	Cobalamin-independent synthase family protein
TRINITY_DN1044_c0_g1	4.30927	1.71e-05	0.00197562	cyclophilin 20-2
TRINITY_DN1044_c0_g1	4.30927	1.71e-05	0.00197562	cyclophilin 20-2
TRINITY_DN57624_c0_g1	4.2822	2.97e-06	0.000468432	NA
TRINITY_DN57624_c0_g1	4.2822	2.97e-06	0.000468432	NA
TRINITY_DN57624_c0_g1	4.2822	2.97e-06	0.000468432	NA
TRINITY_DN41001_c0_g1	4.27598	6.72e-07	0.000138189	NA
TRINITY_DN12083_c0_g1	4.19257	7.97e-07	0.000155991	NA
TRINITY_DN12083_c0_g1	4.19257	7.97e-07	0.000155991	NA
TRINITY_DN12083_c0_g1	4.19257	7.97e-07	0.000155991	NA
TRINITY_DN12083_c0_g1	4.19257	7.97e-07	0.000155991	NA
TRINITY_DN12083_c0_g1	4.19257	7.97e-07	0.000155991	NA
TRINITY_DN35455_c1_g1	4.17681	4.34e-07	9.86e-05	NA
TRINITY_DN4365_c0_g1	4.06971	2.25e-06	0.000371253	NA
TRINITY_DN8668_c0_g1	4.06101	2.01e-07	5.29e-05	NA
TRINITY_DN8668_c0_g1	4.06101	2.01e-07	5.29e-05	NA
TRINITY_DN32332_c0_g1	3.99452	7.94e-06	0.00111687	NA
TRINITY_DN32332_c0_g1	3.99452	7.94e-06	0.00111687	NA
TRINITY_DN32332_c0_g1	3.99452	7.94e-06	0.00111687	NA
TRINITY_DN32332_c0_g1	3.99452	7.94e-06	0.00111687	NA
TRINITY_DN58009_c0_g1	3.97956	1.47e-05	0.00180691	germin-like protein subfamily 2 member 2 precursor
TRINITY_DN11511_c0_g1	3.95706	3.69e-05	0.00377077	NA
TRINITY_DN11511_c0_g1	3.95706	3.69e-05	0.00377077	NA
TRINITY_DN11511_c0_g1	3.95706	3.69e-05	0.00377077	NA
TRINITY_DN47075_c0_g1	3.92232	1.97e-05	0.0022124	NA
TRINITY_DN49433_c0_g1	3.9149	1.21e-05	0.00156123	NA
TRINITY_DN33340_c0_g1	3.90859	2.56e-07	6.53e-05	NA
TRINITY_DN33340_c0_g1	3.90859	2.56e-07	6.53e-05	NA
TRINITY_DN33340_c0_g1	3.90859	2.56e-07	6.53e-05	NA
TRINITY_DN33340_c0_g1	3.90859	2.56e-07	6.53e-05	NA
TRINITY_DN58964_c0_g1	3.90426	2.12e-06	0.000357083	NA
TRINITY_DN58964_c0_g1	3.90426	2.12e-06	0.000357083	glyceraldehyde 3-phosphate dehydrogenase A subunit 2
TRINITY_DN58964_c0_g1	3.90426	2.12e-06	0.000357083	glyceraldehyde 3-phosphate dehydrogenase A subunit 2
TRINITY_DN58964_c0_g1	3.90426	2.12e-06	0.000357083	glyceraldehyde 3-phosphate dehydrogenase A subunit 2
TRINITY_DN58964_c0_g1	3.90426	2.12e-06	0.000357083	glyceraldehyde 3-phosphate dehydrogenase A subunit 2
TRINITY_DN35445_c0_g1	3.88446	5.29e-05	0.00481155	HR-like lesion-inducing protein-related
TRINITY_DN35445_c0_g1	3.88446	5.29e-05	0.00481155	HR-like lesion-inducing protein-related
TRINITY_DN10237_c0_g1	3.88286	2.41e-05	0.00261892	NA
TRINITY_DN10237_c0_g1	3.88286	2.41e-05	0.00261892	NA
TRINITY_DN32261_c0_g1	3.86271	2.66e-05	0.00286142	H(+)-ATPase 8
TRINITY_DN32261_c0_g1	3.86271	2.66e-05	0.00286142	H(+)-ATPase 8
TRINITY_DN32261_c0_g1	3.86271	2.66e-05	0.00286142	H(+)-ATPase 8
TRINITY_DN32261_c0_g1	3.86271	2.66e-05	0.00286142	H(+)-ATPase 8
TRINITY_DN32261_c0_g1	3.86271	2.66e-05	0.00286142	H(+)-ATPase 8
TRINITY_DN32261_c0_g1	3.86271	2.66e-05	0.00286142	H(+)-ATPase 8
TRINITY_DN32261_c0_g1	3.86271	2.66e-05	0.00286142	H(+)-ATPase 8
TRINITY_DN32261_c0_g1	3.86271	2.66e-05	0.00286142	H(+)-ATPase 8
TRINITY_DN32261_c0_g1	3.86271	2.66e-05	0.00286142	H(+)-ATPase 6
TRINITY_DN32261_c0_g1	3.86271	2.66e-05	0.00286142	H(+)-ATPase 6
TRINITY_DN32261_c0_g1	3.86271	2.66e-05	0.00286142	H(+)-ATPase 6
TRINITY_DN32261_c0_g1	3.86271	2.66e-05	0.00286142	H(+)-ATPase 6
TRINITY_DN32261_c0_g1	3.86271	2.66e-05	0.00286142	H(+)-ATPase 6
TRINITY_DN32261_c0_g1	3.86271	2.66e-05	0.00286142	H(+)-ATPase 6
TRINITY_DN32261_c0_g1	3.86271	2.66e-05	0.00286142	H(+)-ATPase 6
TRINITY_DN32261_c0_g1	3.86271	2.66e-05	0.00286142	H(+)-ATPase 6
TRINITY_DN32261_c0_g1	3.86271	2.66e-05	0.00286142	H(+)-ATPase 6
TRINITY_DN32261_c0_g1	3.86271	2.66e-05	0.00286142	H(+)-ATPase 6
TRINITY_DN32261_c0_g1	3.86271	2.66e-05	0.00286142	H(+)-ATPase 6
TRINITY_DN32261_c0_g1	3.86271	2.66e-05	0.00286142	H(+)-ATPase 6
TRINITY_DN32261_c0_g1	3.86271	2.66e-05	0.00286142	H(+)-ATPase 6
TRINITY_DN32261_c0_g1	3.86271	2.66e-05	0.00286142	H(+)-ATPase 6
TRINITY_DN32261_c0_g1	3.86271	2.66e-05	0.00286142	H(+)-ATPase 6
TRINITY_DN32261_c0_g1	3.86271	2.66e-05	0.00286142	H(+)-ATPase 6
TRINITY_DN32261_c0_g1	3.86271	2.66e-05	0.00286142	H(+)-ATPase 2
TRINITY_DN32261_c0_g1	3.86271	2.66e-05	0.00286142	H(+)-ATPase 2
TRINITY_DN32261_c0_g1	3.86271	2.66e-05	0.00286142	H(+)-ATPase 2
TRINITY_DN32261_c0_g1	3.86271	2.66e-05	0.00286142	H(+)-ATPase 2
TRINITY_DN32261_c0_g1	3.86271	2.66e-05	0.00286142	H(+)-ATPase 2
TRINITY_DN32261_c0_g1	3.86271	2.66e-05	0.00286142	H(+)-ATPase 2
TRINITY_DN32261_c0_g1	3.86271	2.66e-05	0.00286142	H(+)-ATPase 2
TRINITY_DN32261_c0_g1	3.86271	2.66e-05	0.00286142	H(+)-ATPase 2
TRINITY_DN28803_c0_g1	3.85337	2.81e-06	0.000448367	Nucleic acid-binding, OB-fold-like protein
TRINITY_DN3077_c0_g1	3.84471	2.95e-06	0.000466771	NA
TRINITY_DN3077_c0_g1	3.84471	2.95e-06	0.000466771	NA
TRINITY_DN3077_c0_g1	3.84471	2.95e-06	0.000466771	NA
TRINITY_DN41267_c0_g1	3.83063	1.87e-05	0.00212679	NA
TRINITY_DN21826_c0_g1	3.82894	8.27e-06	0.00113681	NA
TRINITY_DN60422_c0_g1	3.81578	8.87e-06	0.00121267	NA
TRINITY_DN60422_c0_g1	3.81578	8.87e-06	0.00121267	NA
TRINITY_DN60329_c0_g1	3.8025	9.52e-06	0.00129061	NA
TRINITY_DN3812_c0_g1	3.79185	1.51e-05	0.00183245	NA
TRINITY_DN3812_c0_g1	3.79185	1.51e-05	0.00183245	NA
TRINITY_DN3812_c0_g1	3.79185	1.51e-05	0.00183245	NA
TRINITY_DN64767_c0_g1	3.78516	2.15e-06	0.000357083	NA
TRINITY_DN32823_c0_g1	3.7792	4.04e-05	0.00402847	NA
TRINITY_DN52106_c0_g1	3.74512	1.93e-05	0.00217737	polyubiquitin 10
TRINITY_DN52106_c0_g1	3.74512	1.93e-05	0.00217737	ubiquitin 4
TRINITY_DN52106_c0_g1	3.74512	1.93e-05	0.00217737	polyubiquitin 10
TRINITY_DN52106_c0_g1	3.74512	1.93e-05	0.00217737	polyubiquitin 10
TRINITY_DN52106_c0_g1	3.74512	1.93e-05	0.00217737	polyubiquitin 10
TRINITY_DN52106_c0_g1	3.74512	1.93e-05	0.00217737	polyubiquitin 10
TRINITY_DN52106_c0_g1	3.74512	1.93e-05	0.00217737	ubiquitin 4
TRINITY_DN52106_c0_g1	3.74512	1.93e-05	0.00217737	ubiquitin 4
TRINITY_DN52106_c0_g1	3.74512	1.93e-05	0.00217737	ubiquitin 4
TRINITY_DN52106_c0_g1	3.74512	1.93e-05	0.00217737	polyubiquitin 10
TRINITY_DN52106_c0_g1	3.74512	1.93e-05	0.00217737	polyubiquitin 10
TRINITY_DN52106_c0_g1	3.74512	1.93e-05	0.00217737	polyubiquitin 10
TRINITY_DN63038_c0_g1	3.74113	2.95e-05	0.00313007	Ribosomal protein L7Ae/L30e/S12e/Gadd45 family protein
TRINITY_DN318_c0_g1	3.73925	1.02e-06	0.000187927	photosystem II light harvesting complex gene 2.1
TRINITY_DN318_c0_g1	3.73925	1.02e-06	0.000187927	photosystem II light harvesting complex gene 2.1
TRINITY_DN318_c0_g1	3.73925	1.02e-06	0.000187927	photosystem II light harvesting complex gene 2.1
TRINITY_DN318_c0_g1	3.73925	1.02e-06	0.000187927	photosystem II light harvesting complex gene 2.1
TRINITY_DN318_c0_g1	3.73925	1.02e-06	0.000187927	photosystem II light harvesting complex gene 2.1
TRINITY_DN318_c0_g1	3.73925	1.02e-06	0.000187927	photosystem II light harvesting complex gene 2.1
TRINITY_DN318_c0_g1	3.73925	1.02e-06	0.000187927	photosystem II light harvesting complex gene 2.1
TRINITY_DN318_c0_g1	3.73925	1.02e-06	0.000187927	photosystem II light harvesting complex gene 2.1
TRINITY_DN318_c0_g1	3.73925	1.02e-06	0.000187927	photosystem II light harvesting complex gene 2.1
TRINITY_DN318_c0_g1	3.73925	1.02e-06	0.000187927	photosystem II light harvesting complex gene 2.1
TRINITY_DN318_c0_g1	3.73925	1.02e-06	0.000187927	photosystem II light harvesting complex gene 2.1
TRINITY_DN318_c0_g1	3.73925	1.02e-06	0.000187927	photosystem II light harvesting complex gene 2.1
TRINITY_DN318_c0_g1	3.73925	1.02e-06	0.000187927	photosystem II light harvesting complex gene 2.1
TRINITY_DN318_c0_g1	3.73925	1.02e-06	0.000187927	photosystem II light harvesting complex gene 2.1
TRINITY_DN318_c0_g1	3.73925	1.02e-06	0.000187927	photosystem II light harvesting complex gene 2.1
TRINITY_DN318_c0_g1	3.73925	1.02e-06	0.000187927	photosystem II light harvesting complex gene 2.1
TRINITY_DN318_c0_g1	3.73925	1.02e-06	0.000187927	photosystem II light harvesting complex gene 2.1
TRINITY_DN318_c0_g1	3.73925	1.02e-06	0.000187927	photosystem II light harvesting complex gene 2.1
TRINITY_DN318_c0_g1	3.73925	1.02e-06	0.000187927	photosystem II light harvesting complex gene 2.1
TRINITY_DN318_c0_g1	3.73925	1.02e-06	0.000187927	photosystem II light harvesting complex gene 2.1
TRINITY_DN318_c0_g1	3.73925	1.02e-06	0.000187927	photosystem II light harvesting complex gene 2.1
TRINITY_DN318_c0_g1	3.73925	1.02e-06	0.000187927	photosystem II light harvesting complex gene 2.1
TRINITY_DN318_c0_g1	3.73925	1.02e-06	0.000187927	photosystem II light harvesting complex gene 2.1
TRINITY_DN318_c0_g1	3.73925	1.02e-06	0.000187927	photosystem II light harvesting complex gene 2.1
TRINITY_DN318_c0_g1	3.73925	1.02e-06	0.000187927	photosystem II light harvesting complex gene 2.1
TRINITY_DN318_c0_g1	3.73925	1.02e-06	0.000187927	photosystem II light harvesting complex gene 2.1
TRINITY_DN318_c0_g1	3.73925	1.02e-06	0.000187927	photosystem II light harvesting complex gene 2.1
TRINITY_DN318_c0_g1	3.73925	1.02e-06	0.000187927	photosystem II light harvesting complex gene 2.1
TRINITY_DN318_c0_g1	3.73925	1.02e-06	0.000187927	photosystem II light harvesting complex gene 2.1
TRINITY_DN318_c0_g1	3.73925	1.02e-06	0.000187927	photosystem II light harvesting complex gene 2.1
TRINITY_DN318_c0_g1	3.73925	1.02e-06	0.000187927	photosystem II light harvesting complex gene 2.1
TRINITY_DN318_c0_g1	3.73925	1.02e-06	0.000187927	light-harvesting chlorophyll B-binding protein 3
TRINITY_DN318_c0_g1	3.73925	1.02e-06	0.000187927	photosystem II light harvesting complex gene 2.1
TRINITY_DN318_c0_g1	3.73925	1.02e-06	0.000187927	photosystem II light harvesting complex gene 2.1
TRINITY_DN318_c0_g1	3.73925	1.02e-06	0.000187927	photosystem II light harvesting complex gene 2.1
TRINITY_DN318_c0_g1	3.73925	1.02e-06	0.000187927	light-harvesting chlorophyll B-binding protein 3
TRINITY_DN318_c0_g1	3.73925	1.02e-06	0.000187927	photosystem II light harvesting complex gene 2.1
TRINITY_DN318_c0_g1	3.73925	1.02e-06	0.000187927	photosystem II light harvesting complex gene 2.1
TRINITY_DN318_c0_g1	3.73925	1.02e-06	0.000187927	photosystem II light harvesting complex gene 2.1
TRINITY_DN318_c0_g1	3.73925	1.02e-06	0.000187927	photosystem II light harvesting complex gene 2.1
TRINITY_DN56712_c0_g1	3.73658	6.03e-07	0.000126772	NA
TRINITY_DN56712_c0_g1	3.73658	6.03e-07	0.000126772	NA
TRINITY_DN6414_c0_g1	3.7177	5.91e-06	0.000865877	Ribosomal protein L39 family protein
TRINITY_DN6414_c0_g1	3.7177	5.91e-06	0.000865877	Ribosomal protein L39 family protein
TRINITY_DN62030_c0_g1	3.70666	1.26e-06	0.000222836	Ribosomal protein L18e/L15 superfamily protein
TRINITY_DN62030_c0_g1	3.70666	1.26e-06	0.000222836	Ribosomal protein L18e/L15 superfamily protein
TRINITY_DN62030_c0_g1	3.70666	1.26e-06	0.000222836	Ribosomal protein L18e/L15 superfamily protein
TRINITY_DN16551_c0_g1	3.70371	3.56e-05	0.00370923	NA
TRINITY_DN34672_c0_g1	3.60941	1.12e-05	0.00145593	Chlorophyll A-B binding family protein
TRINITY_DN34672_c0_g1	3.60941	1.12e-05	0.00145593	Chlorophyll A-B binding family protein
TRINITY_DN34672_c0_g1	3.60941	1.12e-05	0.00145593	Chlorophyll A-B binding family protein
TRINITY_DN1538_c0_g1	3.60817	2.16e-05	0.00238947	NA
TRINITY_DN1538_c0_g1	3.60817	2.16e-05	0.00238947	NA
TRINITY_DN199_c1_g1	3.59977	8.86e-07	0.000169705	NA
TRINITY_DN490_c0_g1	3.55165	9.81e-06	0.00131796	Enolase
TRINITY_DN490_c0_g1	3.55165	9.81e-06	0.00131796	Enolase
TRINITY_DN490_c0_g1	3.55165	9.81e-06	0.00131796	Enolase
TRINITY_DN490_c0_g1	3.55165	9.81e-06	0.00131796	Enolase
TRINITY_DN490_c0_g1	3.55165	9.81e-06	0.00131796	Enolase
TRINITY_DN490_c0_g1	3.55165	9.81e-06	0.00131796	Enolase
TRINITY_DN26988_c0_g1	3.54838	1.82e-05	0.00208199	NA
TRINITY_DN44748_c0_g1	3.48431	4.09e-06	0.000618951	xyloglucan endotransglucosylase/hydrolase 5
TRINITY_DN44748_c0_g1	3.48431	4.09e-06	0.000618951	xyloglucan endotransglucosylase/hydrolase 5
TRINITY_DN37745_c0_g1	3.3556	6.74e-06	0.000973569	GTP binding Elongation factor Tu family protein
TRINITY_DN37745_c0_g1	3.3556	6.74e-06	0.000973569	GTP binding Elongation factor Tu family protein
TRINITY_DN37745_c0_g1	3.3556	6.74e-06	0.000973569	GTP binding Elongation factor Tu family protein
TRINITY_DN37745_c0_g1	3.3556	6.74e-06	0.000973569	GTP binding Elongation factor Tu family protein
TRINITY_DN37745_c0_g1	3.3556	6.74e-06	0.000973569	GTP binding Elongation factor Tu family protein
TRINITY_DN37745_c0_g1	3.3556	6.74e-06	0.000973569	GTP binding Elongation factor Tu family protein
TRINITY_DN37745_c0_g1	3.3556	6.74e-06	0.000973569	GTP binding Elongation factor Tu family protein
TRINITY_DN12489_c0_g1	3.31867	9.78e-06	0.00131707	Ribulose bisphosphate carboxylase (small chain) family protein
TRINITY_DN12489_c0_g1	3.31867	9.78e-06	0.00131707	Ribulose bisphosphate carboxylase (small chain) family protein
TRINITY_DN12489_c0_g1	3.31867	9.78e-06	0.00131707	Ribulose bisphosphate carboxylase (small chain) family protein
TRINITY_DN12489_c0_g1	3.31867	9.78e-06	0.00131707	ribulose bisphosphate carboxylase small chain 1A
TRINITY_DN12489_c0_g1	3.31867	9.78e-06	0.00131707	ribulose bisphosphate carboxylase small chain 1A
TRINITY_DN12489_c0_g1	3.31867	9.78e-06	0.00131707	ribulose bisphosphate carboxylase small chain 1A
TRINITY_DN12489_c0_g1	3.31867	9.78e-06	0.00131707	ribulose bisphosphate carboxylase small chain 1A
TRINITY_DN12489_c0_g1	3.31867	9.78e-06	0.00131707	Ribulose bisphosphate carboxylase (small chain) family protein
TRINITY_DN12489_c0_g1	3.31867	9.78e-06	0.00131707	Ribulose bisphosphate carboxylase (small chain) family protein
TRINITY_DN12489_c0_g1	3.31867	9.78e-06	0.00131707	ribulose bisphosphate carboxylase small chain 1A
TRINITY_DN12489_c0_g1	3.31867	9.78e-06	0.00131707	ribulose bisphosphate carboxylase small chain 1A
TRINITY_DN12489_c0_g1	3.31867	9.78e-06	0.00131707	ribulose bisphosphate carboxylase small chain 1A
TRINITY_DN21610_c0_g1	3.31563	5.15e-05	0.00473732	NA
TRINITY_DN10291_c0_g1	3.29871	1.35e-05	0.00167484	NA
TRINITY_DN12218_c0_g1	3.29825	4.92e-05	0.0045998	chloroplast RNA binding
TRINITY_DN12218_c0_g1	3.29825	4.92e-05	0.0045998	chloroplast RNA binding
TRINITY_DN12218_c0_g1	3.29825	4.92e-05	0.0045998	chloroplast RNA binding
TRINITY_DN4250_c0_g1	3.29302	1.59e-05	0.00187931	NA
TRINITY_DN20919_c1_g1	3.28316	4.71e-05	0.0044961	NA
TRINITY_DN52000_c0_g1	3.27317	1.31e-05	0.00164961	Ribosomal protein L14p/L23e family protein
TRINITY_DN5838_c0_g1	3.27212	4.99e-05	0.004639	Ribosomal protein S12/S23 family protein
TRINITY_DN5838_c0_g1	3.27212	4.99e-05	0.004639	Ribosomal protein S12/S23 family protein
TRINITY_DN5838_c0_g1	3.27212	4.99e-05	0.004639	Ribosomal protein S12/S23 family protein
TRINITY_DN5838_c0_g1	3.27212	4.99e-05	0.004639	Ribosomal protein S12/S23 family protein
TRINITY_DN46147_c0_g1	3.18809	1.66e-05	0.00194839	plastocyanin 1
TRINITY_DN25952_c0_g1	3.15652	2.51e-05	0.00271451	NA
TRINITY_DN5915_c0_g1	3.1364	4.08e-05	0.00404901	NA
TRINITY_DN49263_c0_g1	3.12823	4.26e-05	0.00415174	NA
TRINITY_DN15529_c0_g1	3.11531	3.59e-05	0.00371049	NA
TRINITY_DN57756_c0_g1	3.11175	4.64e-05	0.00444126	Ribosomal protein S21e
TRINITY_DN57756_c0_g1	3.11175	4.64e-05	0.00444126	Ribosomal protein S21e
TRINITY_DN57756_c0_g1	3.11175	4.64e-05	0.00444126	Ribosomal protein S21e
TRINITY_DN57743_c0_g1	3.10984	4.5e-05	0.00431891	NA
TRINITY_DN57917_c1_g1	3.03081	4.77e-05	0.00453756	NA
TRINITY_DN57917_c1_g1	3.03081	4.77e-05	0.00453756	NA
TRINITY_DN57917_c1_g1	3.03081	4.77e-05	0.00453756	NA
TRINITY_DN57917_c1_g1	3.03081	4.77e-05	0.00453756	glyceraldehyde 3-phosphate dehydrogenase A subunit 2
TRINITY_DN57917_c1_g1	3.03081	4.77e-05	0.00453756	glyceraldehyde 3-phosphate dehydrogenase A subunit 2
TRINITY_DN57917_c1_g1	3.03081	4.77e-05	0.00453756	glyceraldehyde 3-phosphate dehydrogenase A subunit 2
TRINITY_DN57917_c1_g1	3.03081	4.77e-05	0.00453756	glyceraldehyde 3-phosphate dehydrogenase A subunit 2
TRINITY_DN57917_c1_g1	3.03081	4.77e-05	0.00453756	glyceraldehyde 3-phosphate dehydrogenase A subunit 2
TRINITY_DN57917_c1_g1	3.03081	4.77e-05	0.00453756	glyceraldehyde 3-phosphate dehydrogenase A subunit 2
TRINITY_DN57917_c1_g1	3.03081	4.77e-05	0.00453756	glyceraldehyde 3-phosphate dehydrogenase A subunit 2
TRINITY_DN57917_c1_g1	3.03081	4.77e-05	0.00453756	glyceraldehyde 3-phosphate dehydrogenase A subunit 2
TRINITY_DN57917_c1_g1	3.03081	4.77e-05	0.00453756	glyceraldehyde 3-phosphate dehydrogenase A subunit 2
TRINITY_DN57917_c1_g1	3.03081	4.77e-05	0.00453756	glyceraldehyde 3-phosphate dehydrogenase A subunit 2
TRINITY_DN57917_c1_g1	3.03081	4.77e-05	0.00453756	glyceraldehyde 3-phosphate dehydrogenase A subunit 2
TRINITY_DN57917_c1_g1	3.03081	4.77e-05	0.00453756	glyceraldehyde 3-phosphate dehydrogenase A subunit 2
TRINITY_DN57917_c1_g1	3.03081	4.77e-05	0.00453756	glyceraldehyde 3-phosphate dehydrogenase A subunit 2
TRINITY_DN57917_c1_g1	3.03081	4.77e-05	0.00453756	glyceraldehyde 3-phosphate dehydrogenase A subunit 2
TRINITY_DN57917_c1_g1	3.03081	4.77e-05	0.00453756	glyceraldehyde 3-phosphate dehydrogenase A subunit 2
TRINITY_DN57917_c1_g1	3.03081	4.77e-05	0.00453756	glyceraldehyde 3-phosphate dehydrogenase A subunit 2
TRINITY_DN57917_c1_g1	3.03081	4.77e-05	0.00453756	glyceraldehyde 3-phosphate dehydrogenase A subunit 2
TRINITY_DN57917_c1_g1	3.03081	4.77e-05	0.00453756	glyceraldehyde 3-phosphate dehydrogenase A subunit 2
TRINITY_DN10520_c0_g1	3.01193	4.13e-05	0.00409057	NA
TRINITY_DN10520_c0_g1	3.01193	4.13e-05	0.00409057	NA
TRINITY_DN35200_c0_g1	3.00645	5.24e-05	0.00480195	NA
TRINITY_DN36054_c0_g1	2.9861	5.32e-05	0.00482991	Ribosomal L5P family protein
TRINITY_DN57936_c0_g1	2.96698	3.3e-05	0.00344305	NA
TRINITY_DN57936_c0_g1	2.96698	3.3e-05	0.00344305	NA
TRINITY_DN21455_c0_g1	2.93965	4.8e-05	0.004546	NA
TRINITY_DN25051_c0_g1	2.91805	3.83e-05	0.00387787	NA
TRINITY_DN61205_c0_g1	-2.90683	4.29e-05	0.00416847	NA
TRINITY_DN247_c0_g1	-2.93503	4.07e-05	0.00404826	NA
TRINITY_DN32848_c0_g1	-3.0014	2.05e-05	0.00228729	NA
TRINITY_DN60332_c0_g1	-3.0266	3.82e-05	0.00387787	NA
TRINITY_DN15195_c0_g1	-3.04545	3.97e-05	0.00396772	NA
TRINITY_DN57529_c1_g1	-3.14355	3.65e-05	0.00374673	NA
TRINITY_DN44493_c0_g1	-3.18117	1.09e-05	0.00143059	NA
TRINITY_DN21012_c0_g1	-3.18375	4.79e-05	0.0045447	NA
TRINITY_DN21012_c0_g1	-3.18375	4.79e-05	0.0045447	NA
TRINITY_DN38593_c0_g1	-3.18973	1.43e-05	0.00175742	NA
TRINITY_DN38593_c0_g1	-3.18973	1.43e-05	0.00175742	NA
TRINITY_DN35309_c0_g1	-3.20306	1.24e-05	0.00159833	NA
TRINITY_DN60722_c0_g1	-3.20674	3.96e-05	0.00396772	NA
TRINITY_DN14379_c0_g1	-3.22542	1.77e-05	0.0020363	NA
TRINITY_DN19895_c0_g1	-3.22986	4.92e-05	0.0045998	NA
TRINITY_DN54065_c0_g1	-3.25195	5.15e-05	0.00473732	NA
TRINITY_DN54410_c0_g1	-3.25195	5.15e-05	0.00473732	NA
TRINITY_DN54410_c0_g1	-3.25195	5.15e-05	0.00473732	NA
TRINITY_DN54410_c0_g1	-3.25195	5.15e-05	0.00473732	NA
TRINITY_DN54410_c0_g1	-3.25195	5.15e-05	0.00473732	NA
TRINITY_DN23288_c0_g1	-3.26115	2.95e-05	0.00313007	NA
TRINITY_DN3440_c0_g1	-3.26544	2.36e-05	0.00258478	NA
TRINITY_DN48861_c0_g1	-3.28725	4.26e-05	0.00415174	NA
TRINITY_DN3102_c0_g1	-3.29107	2.05e-05	0.00228729	NA
TRINITY_DN22074_c0_g1	-3.29687	1.21e-05	0.00156297	NA
TRINITY_DN22074_c0_g1	-3.29687	1.21e-05	0.00156297	NA
TRINITY_DN46703_c0_g1	-3.30372	1.91e-05	0.00216366	NA
TRINITY_DN12674_c1_g1	-3.31534	4.43e-05	0.00426553	NA
TRINITY_DN13377_c0_g1	-3.32136	4.97e-05	0.00463183	NA
TRINITY_DN57080_c0_g1	-3.34829	4.31e-05	0.00417566	NA
TRINITY_DN57080_c0_g1	-3.34829	4.31e-05	0.00417566	NA
TRINITY_DN41181_c0_g1	-3.35836	5.24e-05	0.00480195	NA
TRINITY_DN32711_c0_g1	-3.36645	1.29e-05	0.00163101	NA
TRINITY_DN32711_c0_g1	-3.36645	1.29e-05	0.00163101	NA
TRINITY_DN57293_c0_g1	-3.4018	4.17e-05	0.00410334	NA
TRINITY_DN3090_c0_g1	-3.416	3.86e-05	0.00390724	NA
TRINITY_DN3090_c0_g1	-3.416	3.86e-05	0.00390724	NA
TRINITY_DN45453_c1_g1	-3.42302	1.36e-05	0.00168062	NA
TRINITY_DN46218_c0_g1	-3.43006	3.59e-05	0.00371049	NA
TRINITY_DN17677_c0_g1	-3.45042	4.34e-05	0.00418296	NA
TRINITY_DN40463_c0_g1	-3.45042	4.34e-05	0.00418296	NA
TRINITY_DN49648_c0_g1	-3.46216	1.65e-05	0.0019381	NA
TRINITY_DN56470_c0_g1	-3.46391	1.53e-06	0.000265442	NA
TRINITY_DN57234_c0_g1	-3.46843	1.93e-05	0.00217737	NA
TRINITY_DN26507_c0_g1	-3.47342	1.08e-05	0.00142127	NA
TRINITY_DN39564_c0_g1	-3.47956	4.44e-06	0.00066665	NA
TRINITY_DN51085_c0_g1	-3.49716	3.6e-06	0.000556189	NA
TRINITY_DN17420_c0_g1	-3.50466	9.88e-06	0.00131796	NA
TRINITY_DN8644_c0_g1	-3.51244	1.52e-05	0.00183245	Leucine-rich repeat transmembrane protein kinase
TRINITY_DN8644_c0_g1	-3.51244	1.52e-05	0.00183245	Leucine-rich repeat transmembrane protein kinase
TRINITY_DN8644_c0_g1	-3.51244	1.52e-05	0.00183245	Leucine-rich repeat transmembrane protein kinase
TRINITY_DN8644_c0_g1	-3.51244	1.52e-05	0.00183245	Leucine-rich repeat transmembrane protein kinase
TRINITY_DN3116_c0_g1	-3.51341	8.18e-06	0.00113385	NA
TRINITY_DN25413_c0_g1	-3.52724	4.15e-05	0.00409539	NA
TRINITY_DN25413_c0_g1	-3.52724	4.15e-05	0.00409539	NA
TRINITY_DN25413_c0_g1	-3.52724	4.15e-05	0.00409539	NA
TRINITY_DN686_c1_g1	-3.52883	1.4e-06	0.000247563	NA
TRINITY_DN686_c1_g1	-3.52883	1.4e-06	0.000247563	NA
TRINITY_DN23196_c0_g1	-3.54185	1.09e-06	0.00019784	NA
TRINITY_DN361_c0_g1	-3.55494	1.59e-06	0.000274321	NA
TRINITY_DN47080_c0_g1	-3.55525	7.42e-06	0.00105427	NA
TRINITY_DN8610_c0_g1	-3.57225	1.03e-06	0.000188527	NA
TRINITY_DN58889_c0_g1	-3.57664	3.19e-05	0.00335117	NA
TRINITY_DN64622_c0_g1	-3.58637	1.01e-05	0.00133932	NA
TRINITY_DN15540_c0_g1	-3.58812	2.91e-06	0.00046175	Ribosomal protein S11 family protein
TRINITY_DN15540_c0_g1	-3.58812	2.91e-06	0.00046175	Ribosomal protein S11 family protein
TRINITY_DN1802_c1_g1	-3.59609	5.88e-06	0.000865207	NA
TRINITY_DN45140_c0_g1	-3.60134	1.52e-05	0.00183274	NA
TRINITY_DN22227_c0_g1	-3.60866	2.69e-05	0.00287846	ribosomal protein L23AB
TRINITY_DN21541_c0_g1	-3.62323	3.92e-05	0.00393388	ribosomal protein 5B
TRINITY_DN21541_c0_g1	-3.62323	3.92e-05	0.00393388	ribosomal protein 5B
TRINITY_DN22407_c0_g1	-3.63405	2.64e-06	0.000425529	NA
TRINITY_DN32892_c0_g1	-3.63695	7.58e-06	0.00107011	NA
TRINITY_DN32892_c0_g1	-3.63695	7.58e-06	0.00107011	NA
TRINITY_DN36499_c0_g1	-3.65009	3.91e-06	0.000597989	NA
TRINITY_DN10280_c0_g1	-3.65538	2.1e-05	0.00232727	NA
TRINITY_DN10280_c0_g1	-3.65538	2.1e-05	0.00232727	NA
TRINITY_DN10280_c0_g1	-3.65538	2.1e-05	0.00232727	NA
TRINITY_DN57785_c0_g1	-3.66093	8.33e-07	0.000160409	NA
TRINITY_DN48938_c0_g1	-3.67255	5.33e-06	0.000790104	NA
TRINITY_DN48307_c0_g1	-3.68387	8.08e-07	0.000156307	NA
TRINITY_DN48307_c0_g1	-3.68387	8.08e-07	0.000156307	NA
TRINITY_DN24478_c0_g1	-3.6856	5.01e-05	0.004639	NA
TRINITY_DN64706_c0_g1	-3.6856	5.01e-05	0.004639	NA
TRINITY_DN57679_c0_g1	-3.68572	1.78e-05	0.00204069	NA
TRINITY_DN52812_c0_g1	-3.71543	1.51e-05	0.00183245	NA
TRINITY_DN59091_c0_g1	-3.72266	7.56e-07	0.000151304	NA
TRINITY_DN59091_c0_g1	-3.72266	7.56e-07	0.000151304	NA
TRINITY_DN59091_c0_g1	-3.72266	7.56e-07	0.000151304	NA
TRINITY_DN59091_c0_g1	-3.72266	7.56e-07	0.000151304	NA
TRINITY_DN12337_c0_g1	-3.72867	2.24e-05	0.00247242	Glutamyl-tRNA reductase family protein
TRINITY_DN63960_c0_g1	-3.74689	3.64e-05	0.00374048	NA
TRINITY_DN19924_c0_g1	-3.76442	2.4e-07	6.19e-05	NA
TRINITY_DN17638_c0_g1	-3.76676	3.27e-05	0.00342807	NA
TRINITY_DN59846_c0_g1	-3.77864	1.71e-05	0.00197562	NA
TRINITY_DN61873_c0_g1	-3.78635	2.95e-05	0.00313007	NA
TRINITY_DN50670_c0_g1	-3.79167	2.75e-07	6.83e-05	NA
TRINITY_DN34344_c0_g1	-3.79773	5.29e-05	0.00481155	NA
TRINITY_DN34344_c0_g1	-3.79773	5.29e-05	0.00481155	NA
TRINITY_DN34751_c0_g1	-3.79773	5.29e-05	0.00481155	NA
TRINITY_DN25940_c0_g1	-3.82153	4.68e-05	0.00447738	NA
TRINITY_DN53926_c0_g1	-3.82476	2.41e-05	0.00261892	Insulinase (Peptidase family M16) family protein
TRINITY_DN591_c0_g1	-3.82849	8.14e-06	0.00113385	NA
TRINITY_DN57602_c0_g1	-3.84952	1.16e-06	0.00020713	NA
TRINITY_DN57602_c0_g1	-3.84952	1.16e-06	0.00020713	NA
TRINITY_DN57602_c0_g1	-3.84952	1.16e-06	0.00020713	NA
TRINITY_DN64169_c0_g1	-3.85029	3.01e-06	0.000472642	NA
TRINITY_DN28547_c0_g1	-3.85543	7.01e-06	0.00100053	NA
TRINITY_DN4169_c0_g1	-3.85825	1.11e-05	0.00145175	NA
TRINITY_DN4169_c0_g1	-3.85825	1.11e-05	0.00145175	NA
TRINITY_DN4169_c0_g1	-3.85825	1.11e-05	0.00145175	NA
TRINITY_DN41687_c0_g1	-3.86798	3.69e-05	0.00377077	NA
TRINITY_DN41687_c0_g1	-3.86798	3.69e-05	0.00377077	NA
TRINITY_DN46171_c0_g1	-3.89664	2.3e-06	0.000378342	NA
TRINITY_DN46412_c0_g1	-3.96892	1.11e-05	0.00145175	NA
TRINITY_DN1928_c0_g1	-3.97077	3.94e-06	0.000599441	NA
TRINITY_DN51624_c0_g1	-3.99253	2.86e-07	6.92e-05	NA
TRINITY_DN8661_c0_g2	-4.00882	5.34e-08	1.64e-05	NA
TRINITY_DN8661_c0_g2	-4.00882	5.34e-08	1.64e-05	NA
TRINITY_DN27212_c0_g1	-4.01969	1.87e-05	0.00212679	NA
TRINITY_DN840_c0_g1	-4.02004	4.85e-05	0.00458433	NA
TRINITY_DN14695_c0_g1	-4.0417	7.66e-07	0.000152422	NA
TRINITY_DN32392_c0_g1	-4.04285	2.61e-06	0.000422155	NA
TRINITY_DN44461_c0_g1	-4.04678	4.22e-08	1.39e-05	NA
TRINITY_DN44461_c0_g1	-4.04678	4.22e-08	1.39e-05	NA
TRINITY_DN22149_c0_g1	-4.07061	1.32e-07	3.6e-05	NA
TRINITY_DN14737_c0_g1	-4.07335	3.7e-05	0.00377079	NA
TRINITY_DN57554_c0_g1	-4.07654	8e-07	0.000155991	NA
TRINITY_DN42880_c0_g1	-4.08012	1.35e-05	0.00167484	NA
TRINITY_DN20347_c2_g1	-4.08626	3.72e-08	1.25e-05	NA
TRINITY_DN61150_c0_g1	-4.11125	2.61e-07	6.58e-05	NA
TRINITY_DN48470_c0_g1	-4.13518	7.57e-07	0.000151304	NA
TRINITY_DN47077_c0_g1	-4.13812	9.85e-06	0.00131796	NA
TRINITY_DN50427_c0_g1	-4.14616	3.43e-07	8.05e-05	NA
TRINITY_DN18426_c0_g1	-4.1498	2.5e-05	0.00271132	NA
TRINITY_DN12548_c0_g1	-4.15695	8.88e-06	0.00121267	NA
TRINITY_DN12548_c0_g1	-4.15695	8.88e-06	0.00121267	NA
TRINITY_DN12548_c0_g1	-4.15695	8.88e-06	0.00121267	NA
TRINITY_DN12548_c0_g1	-4.15695	8.88e-06	0.00121267	NA
TRINITY_DN6994_c0_g1	-4.17554	8.02e-06	0.00112477	Ribosomal protein L1p/L10e family
TRINITY_DN6370_c0_g1	-4.17668	2e-06	0.000339532	NA
TRINITY_DN20958_c0_g1	-4.17775	3.54e-07	8.21e-05	NA
TRINITY_DN6098_c0_g1	-4.18456	3.4e-07	8.02e-05	NA
TRINITY_DN6098_c0_g1	-4.18456	3.4e-07	8.02e-05	NA
TRINITY_DN14472_c0_g1	-4.20143	4.19e-08	1.39e-05	NA
TRINITY_DN37837_c0_g1	-4.20869	9.97e-07	0.000184175	NA
TRINITY_DN6807_c0_g1	-4.2114	1.48e-07	4e-05	NA
TRINITY_DN27839_c0_g1	-4.212	6.57e-06	0.000952411	NA
TRINITY_DN32850_c0_g1	-4.21406	1.49e-08	6.58e-06	NA
TRINITY_DN46993_c0_g1	-4.21423	6.72e-07	0.000138189	NA
TRINITY_DN46993_c0_g1	-4.21423	6.72e-07	0.000138189	NA
TRINITY_DN10970_c0_g1	-4.2224	1.71e-05	0.00197562	NA
TRINITY_DN24410_c0_g1	-4.2224	1.71e-05	0.00197562	NA
TRINITY_DN8033_c0_g1	-4.2224	1.71e-05	0.00197562	NA
TRINITY_DN30849_c0_g1	-4.23445	2.52e-06	0.00041034	NA
TRINITY_DN33213_c0_g1	-4.23587	4.27e-08	1.39e-05	NA
TRINITY_DN4593_c0_g1	-4.24581	1.51e-05	0.00183245	NA
TRINITY_DN46128_c0_g1	-4.24757	5.4e-06	0.000796267	NA
TRINITY_DN38754_c0_g1	-4.26885	1.34e-05	0.00167484	NA
TRINITY_DN47914_c0_g1	-4.26885	1.34e-05	0.00167484	NA
TRINITY_DN9943_c0_g1	-4.27662	1.99e-06	0.000338677	NA
TRINITY_DN1412_c0_g1	-4.29713	1.71e-08	7.35e-06	NA
TRINITY_DN52461_c0_g1	-4.30725	9.36e-07	0.000177784	Ribosomal protein L1p/L10e family
TRINITY_DN34753_c0_g1	-4.31259	2.62e-07	6.58e-05	NA
TRINITY_DN49234_c0_g1	-4.32169	5.77e-08	1.75e-05	NA
TRINITY_DN66809_c0_g1	-4.331	1.46e-06	0.000255432	NA
TRINITY_DN54637_c0_g1	-4.33583	9.39e-06	0.00127779	NA
TRINITY_DN50335_c0_g1	-4.34163	4.92e-05	0.0045998	NA
TRINITY_DN65081_c0_g1	-4.34163	4.92e-05	0.0045998	NA
TRINITY_DN37800_c0_g1	-4.34606	1.04e-08	4.88e-06	NA
TRINITY_DN37668_c0_g1	-4.35194	7.2e-07	0.000145349	NA
TRINITY_DN65670_c0_g1	-4.35194	7.2e-07	0.000145349	NA
TRINITY_DN39278_c0_g1	-4.35744	1.25e-06	0.00022221	NA
TRINITY_DN39278_c0_g1	-4.35744	1.25e-06	0.00022221	NA
TRINITY_DN39278_c0_g1	-4.35744	1.25e-06	0.00022221	NA
TRINITY_DN47662_c0_g1	-4.36557	2.79e-06	0.000446499	1-deoxy-D-xylulose 5-phosphate reductoisomerase
TRINITY_DN19325_c0_g1	-4.37325	4.2e-05	0.00411162	NA
TRINITY_DN58131_c0_g1	-4.37325	4.2e-05	0.00411162	NA
TRINITY_DN58131_c0_g1	-4.37325	4.2e-05	0.00411162	NA
TRINITY_DN58131_c0_g1	-4.37325	4.2e-05	0.00411162	NA
TRINITY_DN57746_c0_g1	-4.37378	6.33e-07	0.000132275	NA
TRINITY_DN2642_c0_g1	-4.37615	3.92e-07	8.94e-05	NA
TRINITY_DN42594_c0_g1	-4.39622	1.08e-06	0.000196316	NA
TRINITY_DN1802_c0_g1	-4.39759	2.33e-06	0.00038143	NA
TRINITY_DN47524_c0_g1	-4.40419	3.6e-05	0.00371049	NA
TRINITY_DN39319_c0_g1	-4.41334	2.13e-06	0.000357083	NA
TRINITY_DN39319_c0_g1	-4.41334	2.13e-06	0.000357083	NA
TRINITY_DN42720_c0_g1	-4.41334	2.13e-06	0.000357083	NA
TRINITY_DN1773_c0_g1	-4.43449	3.09e-05	0.00324758	NA
TRINITY_DN5784_c1_g1	-4.43449	3.09e-05	0.00324758	NA
TRINITY_DN4908_c0_g1	-4.44099	5.95e-06	0.000869308	NA
TRINITY_DN30349_c0_g1	-4.44869	2.53e-07	6.49e-05	NA
TRINITY_DN23463_c0_g1	-4.45751	2.4e-07	6.19e-05	NA
TRINITY_DN21590_c0_g1	-4.45797	3.85e-07	8.88e-05	NA
TRINITY_DN40208_c0_g1	-4.46113	5.33e-06	0.000790104	NA
TRINITY_DN8924_c0_g1	-4.4615	5.13e-08	1.6e-05	NA
TRINITY_DN17797_c0_g1	-4.46416	2.65e-05	0.00285742	NA
TRINITY_DN66349_c0_g1	-4.46416	2.65e-05	0.00285742	BR-signaling kinase 1
TRINITY_DN10872_c0_g1	-4.47465	1.5e-06	0.000262559	NA
TRINITY_DN26894_c0_g1	-4.49323	2.29e-05	0.00250782	NA
TRINITY_DN43543_c0_g1	-4.4948	6.04e-07	0.000126772	NA
TRINITY_DN2470_c0_g1	-4.50084	2.43e-09	1.49e-06	NA
TRINITY_DN61339_c0_g1	-4.50666	5.63e-07	0.000120017	NA
TRINITY_DN61339_c0_g1	-4.50666	5.63e-07	0.000120017	NA
TRINITY_DN61339_c0_g1	-4.50666	5.63e-07	0.000120017	NA
TRINITY_DN13268_c0_g1	-4.51842	5.25e-07	0.000113117	NA
TRINITY_DN35280_c0_g1	-4.51842	5.25e-07	0.000113117	NA
TRINITY_DN61870_c0_g1	-4.52172	1.98e-05	0.0022124	NA
TRINITY_DN47271_c0_g1	-4.539	3.46e-06	0.000537214	NA
TRINITY_DN20347_c1_g1	-4.54866	1.85e-09	1.17e-06	NA
TRINITY_DN59455_c0_g1	-4.5539	7.26e-09	3.84e-06	NA
TRINITY_DN26084_c0_g1	-4.55406	9.01e-08	2.54e-05	NA
TRINITY_DN59101_c0_g1	-4.56125	8.61e-08	2.49e-05	NA
TRINITY_DN44885_c0_g1	-4.562	9.09e-07	0.000173455	NA
TRINITY_DN44885_c0_g1	-4.562	9.09e-07	0.000173455	NA
TRINITY_DN64696_c0_g1	-4.56497	3.39e-08	1.2e-05	NA
TRINITY_DN30828_c0_g1	-4.57708	1.48e-05	0.00181642	NA
TRINITY_DN5219_c0_g1	-4.58706	3.5e-07	8.16e-05	NA
TRINITY_DN62061_c0_g1	-4.58998	7.74e-07	0.00015312	NA
TRINITY_DN34116_c0_g1	-4.59819	3.27e-07	7.77e-05	cytochrome oxidase
TRINITY_DN34116_c0_g1	-4.59819	3.27e-07	7.77e-05	cytochrome oxidase
TRINITY_DN34116_c0_g1	-4.59819	3.27e-07	7.77e-05	NA
TRINITY_DN21054_c0_g1	-4.60399	1.29e-05	0.00163101	NA
TRINITY_DN35907_c0_g1	-4.60399	1.29e-05	0.00163101	NA
TRINITY_DN4000_c0_g1	-4.60399	1.29e-05	0.00163101	NA
TRINITY_DN4000_c0_g1	-4.60399	1.29e-05	0.00163101	NA
TRINITY_DN4000_c0_g1	-4.60399	1.29e-05	0.00163101	NA
TRINITY_DN39919_c0_g1	-4.60674	4.5e-08	1.46e-05	NA
TRINITY_DN4885_c0_g1	-4.65765	5.22e-07	0.000113117	photosystem II reaction center protein N
TRINITY_DN30252_c0_g1	-4.68385	4.83e-07	0.000107335	NA
TRINITY_DN42602_c0_g1	-4.68385	4.83e-07	0.000107335	NA
TRINITY_DN42872_c0_g1	-4.69956	1.5e-08	6.58e-06	NA
TRINITY_DN41129_c0_g1	-4.71404	2.39e-08	8.98e-06	NA
TRINITY_DN27207_c0_g1	-4.73145	6.56e-06	0.000952411	NA
TRINITY_DN13749_c0_g1	-4.7337	1.15e-06	0.00020713	NA
TRINITY_DN60906_c0_g1	-4.75281	6.83e-08	2.04e-05	NA
TRINITY_DN59603_c0_g1	-4.76112	6.49e-08	1.95e-05	NA
TRINITY_DN50441_c0_g1	-4.76645	9.55e-07	0.000179296	NA
TRINITY_DN50441_c0_g1	-4.76645	9.55e-07	0.000179296	NA
TRINITY_DN32329_c0_g1	-4.77198	2.86e-07	6.92e-05	NA
TRINITY_DN51267_c0_g1	-4.77198	2.86e-07	6.92e-05	NA
TRINITY_DN10276_c0_g1	-4.77533	1.13e-07	3.14e-05	NA
TRINITY_DN1115_c0_g1	-4.79096	4.04e-10	3.37e-07	NA
TRINITY_DN16190_c0_g1	-4.80196	5.05e-08	1.58e-05	NA
TRINITY_DN4290_c0_g1	-4.81694	1.82e-08	7.62e-06	NA
TRINITY_DN25966_c0_g1	-4.82589	3.95e-06	0.000599441	NA
TRINITY_DN36568_c0_g1	-4.86137	9.4e-09	4.46e-06	NA
TRINITY_DN63457_c0_g1	-4.88625	1.71e-09	1.11e-06	NA
TRINITY_DN60346_c0_g1	-4.89284	5.91e-10	4.66e-07	NA
TRINITY_DN60346_c0_g1	-4.89284	5.91e-10	4.66e-07	NA
TRINITY_DN60346_c0_g1	-4.89284	5.91e-10	4.66e-07	NA
TRINITY_DN17485_c0_g1	-4.89287	2.74e-06	0.000439931	NA
TRINITY_DN8901_c0_g1	-4.89408	1.7e-08	7.35e-06	NA
TRINITY_DN8901_c0_g1	-4.89408	1.7e-08	7.35e-06	NA
TRINITY_DN11840_c0_g1	-4.94341	8.18e-09	4.11e-06	NA
TRINITY_DN22858_c0_g1	-4.96526	7.11e-09	3.81e-06	NA
TRINITY_DN18172_c0_g1	-5.0178	3.89e-05	0.00391211	NA
TRINITY_DN28630_c0_g1	-5.0178	3.89e-05	0.00391211	NA
TRINITY_DN23956_c0_g1	-5.01817	1.53e-06	0.000265442	NA
TRINITY_DN59955_c0_g1	-5.05925	2.08e-08	8.29e-06	NA
TRINITY_DN52805_c0_g1	-5.07168	1.6e-07	4.26e-05	NA
TRINITY_DN37136_c0_g1	-5.08472	1.6e-07	4.26e-05	NA
TRINITY_DN13137_c0_g1	-5.09156	2.69e-05	0.00287846	NA
TRINITY_DN19986_c0_g1	-5.09604	9.85e-07	0.000182769	NA
TRINITY_DN19986_c0_g1	-5.09604	9.85e-07	0.000182769	NA
TRINITY_DN19986_c0_g1	-5.09604	9.85e-07	0.000182769	NA
TRINITY_DN25495_c0_g1	-5.09604	9.85e-07	0.000182769	NA
TRINITY_DN36007_c0_g1	-5.09974	3.11e-09	1.8e-06	NA
TRINITY_DN36007_c0_g1	-5.09974	3.11e-09	1.8e-06	NA
TRINITY_DN33203_c0_g1	-5.1023	1.04e-10	1.09e-07	NA
TRINITY_DN41804_c0_g1	-5.13574	1.18e-07	3.26e-05	NA
TRINITY_DN26950_c0_g1	-5.14447	6.18e-09	3.35e-06	NA
TRINITY_DN3074_c0_g1	-5.14447	6.18e-09	3.35e-06	NA
TRINITY_DN23701_c0_g1	-5.14821	1.09e-07	3.07e-05	NA
TRINITY_DN40362_c0_g1	-5.1518	7.16e-07	0.000145349	NA
TRINITY_DN15337_c0_g1	-5.1528	1.16e-08	5.32e-06	NA
TRINITY_DN29473_c0_g1	-5.16173	1.89e-05	0.00214758	NA
TRINITY_DN29473_c0_g1	-5.16173	1.89e-05	0.00214758	NA
TRINITY_DN4997_c0_g1	-5.16508	2.79e-08	1.03e-05	NA
TRINITY_DN44976_c0_g1	-5.1811	7.46e-11	8.9e-08	NA
TRINITY_DN18519_c0_g1	-5.18501	8.76e-08	2.49e-05	NA
TRINITY_DN32183_c0_g1	-5.18501	8.76e-08	2.49e-05	NA
TRINITY_DN18505_c0_g1	-5.19558	1.59e-05	0.00187931	NA
TRINITY_DN34502_c0_g1	-5.19558	1.59e-05	0.00187931	NA
TRINITY_DN50168_c0_g1	-5.19558	1.59e-05	0.00187931	NA
TRINITY_DN56029_c0_g1	-5.19558	1.59e-05	0.00187931	NA
TRINITY_DN58984_c0_g1	-5.19558	1.59e-05	0.00187931	NA
TRINITY_DN60855_c0_g1	-5.19558	1.59e-05	0.00187931	NA
TRINITY_DN16084_c0_g1	-5.20181	2.22e-08	8.52e-06	cytochrome oxidase
TRINITY_DN16084_c0_g1	-5.20181	2.22e-08	8.52e-06	cytochrome oxidase
TRINITY_DN6173_c0_g1	-5.20181	2.22e-08	8.52e-06	NA
TRINITY_DN46411_c0_g1	-5.20903	7.57e-08	2.21e-05	NA
TRINITY_DN64744_c0_g1	-5.20903	7.57e-08	2.21e-05	NA
TRINITY_DN50352_c0_g1	-5.22295	4.75e-07	0.000106608	NA
TRINITY_DN7795_c0_g1	-5.22638	7.64e-09	3.94e-06	NA
TRINITY_DN65523_c0_g1	-5.22865	1.34e-05	0.00167484	NA
TRINITY_DN10500_c0_g1	-5.23828	2.74e-10	2.43e-07	NA
TRINITY_DN20264_c0_g1	-5.24462	2.02e-11	3.13e-08	NA
TRINITY_DN58565_c0_g1	-5.25724	3.89e-07	8.93e-05	NA
TRINITY_DN33359_c0_g1	-5.26098	1.14e-05	0.00147668	NA
TRINITY_DN45714_c0_g1	-5.26098	1.14e-05	0.00147668	NA
TRINITY_DN9477_c0_g1	-5.26739	5.31e-08	1.64e-05	NA
TRINITY_DN4946_c0_g1	-5.28939	2.54e-09	1.52e-06	NA
TRINITY_DN3381_c0_g1	-5.29195	1.49e-11	2.6e-08	NA
TRINITY_DN26888_c0_g1	-5.2926	9.66e-06	0.0013063	NA
TRINITY_DN48990_c0_g1	-5.29523	4.45e-11	5.46e-08	NA
TRINITY_DN456_c0_g1	-5.31862	1.21e-09	8.31e-07	NA
TRINITY_DN30609_c0_g1	-5.32354	8.23e-06	0.00113385	NA
TRINITY_DN31239_c0_g1	-5.32354	8.23e-06	0.00113385	NA
TRINITY_DN3416_c0_g1	-5.32354	8.23e-06	0.00113385	NADH dehydrogenase subunit 7
TRINITY_DN25245_c0_g1	-5.35383	7.02e-06	0.00100053	NA
TRINITY_DN26821_c0_g1	-5.35383	7.02e-06	0.00100053	NA
TRINITY_DN5665_c0_g1	-5.35383	7.02e-06	0.00100053	NA
TRINITY_DN9257_c0_g1	-5.36682	2.89e-08	1.05e-05	NA
TRINITY_DN24387_c0_g1	-5.41257	5.15e-06	0.000767934	NA
TRINITY_DN43548_c0_g1	-5.41257	5.15e-06	0.000767934	NA
TRINITY_DN38617_c0_g1	-5.41682	6.41e-10	4.87e-07	NA
TRINITY_DN44414_c0_g1	-5.43969	1.84e-08	7.62e-06	NA
TRINITY_DN36120_c0_g1	-5.44107	4.42e-06	0.00066665	NA
TRINITY_DN27667_c0_g1	-5.46901	3.81e-06	0.000587386	NA
TRINITY_DN22822_c0_g1	-5.47605	1.61e-09	1.07e-06	photosynthetic electron transfer B
TRINITY_DN22898_c0_g1	-5.48309	4.28e-10	3.51e-07	NA
TRINITY_DN14904_c0_g1	-5.48863	3.67e-09	2.07e-06	NA
TRINITY_DN6562_c0_g1	-5.49642	3.29e-06	0.000512744	NA
TRINITY_DN12549_c0_g1	-5.51656	2.91e-11	4.23e-08	NA
TRINITY_DN14325_c0_g1	-5.51806	3.19e-09	1.82e-06	NA
TRINITY_DN18656_c0_g1	-5.53341	8.67e-12	1.7e-08	NA
TRINITY_DN33600_c0_g1	-5.54032	2.67e-12	6.18e-09	NA
TRINITY_DN8617_c0_g1	-5.5412	2.97e-12	6.52e-09	NA
TRINITY_DN61392_c0_g1	-5.56596	8.91e-09	4.34e-06	NA
TRINITY_DN61392_c0_g1	-5.56596	8.91e-09	4.34e-06	NA
TRINITY_DN61392_c0_g1	-5.56596	8.91e-09	4.34e-06	NA
TRINITY_DN8675_c0_g1	-5.56948	8.82e-10	6.14e-07	NA
TRINITY_DN4067_c0_g1	-5.57567	2.14e-06	0.000357083	NA
TRINITY_DN24567_c0_g1	-5.58444	7.93e-09	4.04e-06	NA
TRINITY_DN56787_c0_g1	-5.58635	7.91e-10	5.8e-07	NA
TRINITY_DN56787_c0_g1	-5.58635	7.91e-10	5.8e-07	NA
TRINITY_DN56787_c0_g1	-5.58635	7.91e-10	5.8e-07	NA
TRINITY_DN60951_c0_g1	-5.59601	1.94e-09	1.21e-06	NA
TRINITY_DN8042_c0_g1	-5.60115	1.87e-06	0.000319284	NA
TRINITY_DN63131_c0_g1	-5.60228	5.04e-08	1.58e-05	NA
TRINITY_DN19521_c0_g1	-5.62619	1.63e-06	0.000279551	NA
TRINITY_DN50743_c0_g1	-5.6301	1.55e-09	1.05e-06	NA
TRINITY_DN57499_c0_g1	-5.63082	1.05e-10	1.09e-07	NA
TRINITY_DN44631_c0_g1	-5.65469	3.97e-08	1.33e-05	NA
TRINITY_DN38611_c0_g1	-5.66554	3.17e-11	4.41e-08	NA
TRINITY_DN38611_c0_g1	-5.66554	3.17e-11	4.41e-08	NA
TRINITY_DN38611_c0_g1	-5.66554	3.17e-11	4.41e-08	NA
TRINITY_DN27551_c0_g1	-5.69879	1.09e-06	0.00019784	NA
TRINITY_DN27551_c0_g1	-5.69879	1.09e-06	0.00019784	NA
TRINITY_DN28051_c0_g1	-5.70525	2.92e-08	1.05e-05	NA
TRINITY_DN49469_c0_g1	-5.71401	9.61e-11	1.06e-07	NA
TRINITY_DN64464_c0_g1	-5.7222	9.57e-07	0.000179296	NA
TRINITY_DN7483_c0_g1	-5.7222	9.57e-07	0.000179296	NA
TRINITY_DN14753_c0_g1	-5.75411	2.16e-08	8.43e-06	Leucine-rich repeat transmembrane protein kinase
TRINITY_DN25201_c0_g1	-5.76541	2.53e-09	1.52e-06	NA
TRINITY_DN45158_c0_g1	-5.77793	1.87e-08	7.64e-06	NA
TRINITY_DN57578_c0_g1	-5.78336	6.02e-10	4.66e-07	NA
TRINITY_DN57980_c0_g1	-5.7897	1.74e-08	7.4e-06	NA
TRINITY_DN5725_c0_g1	-5.79023	6.55e-07	0.000136045	NA
TRINITY_DN7734_c0_g1	-5.83387	5.12e-07	0.000112001	photosynthetic electron transfer B
TRINITY_DN1641_c0_g1	-5.92387	7.55e-09	3.94e-06	NA
TRINITY_DN48400_c0_g1	-5.94474	6.7e-13	1.87e-09	NA
TRINITY_DN57296_c0_g1	-5.94777	8.25e-10	5.84e-07	NA
TRINITY_DN7052_c0_g1	-5.95489	7.88e-10	5.8e-07	NA
TRINITY_DN22883_c0_g1	-5.95738	2.84e-07	6.92e-05	NA
TRINITY_DN63725_c0_g1	-5.96527	1.84e-10	1.71e-07	NA
TRINITY_DN32254_c0_g1	-6.00174	1.46e-13	6.24e-10	NA
TRINITY_DN64204_c0_g1	-6.01255	1.35e-10	1.28e-07	NA
TRINITY_DN48324_c0_g1	-6.01538	2.03e-07	5.3e-05	NA
TRINITY_DN2644_c0_g1	-6.02797	1.26e-10	1.23e-07	NA
TRINITY_DN20450_c0_g1	-6.03261	1.49e-13	6.24e-10	NA
TRINITY_DN5892_c0_g1	-6.03421	1.82e-07	4.8e-05	NA
TRINITY_DN15809_c0_g1	-6.05874	3.79e-11	5.01e-08	NA
TRINITY_DN20676_c0_g1	-6.08389	3.42e-10	2.98e-07	NA
TRINITY_DN31643_c0_g1	-6.10715	1.18e-07	3.26e-05	photosynthetic electron transfer B
TRINITY_DN33497_c0_g1	-6.15954	8.69e-08	2.49e-05	NA
TRINITY_DN54787_c0_g1	-6.19213	4.27e-11	5.4e-08	NA
TRINITY_DN40965_c0_g1	-6.21511	1.37e-11	2.49e-08	NA
TRINITY_DN35884_c0_g1	-6.25893	4.81e-08	1.53e-05	NA
TRINITY_DN23268_c0_g1	-6.30617	3.62e-08	1.23e-05	NA
TRINITY_DN23268_c0_g1	-6.30617	3.62e-08	1.23e-05	NA
TRINITY_DN23268_c0_g1	-6.30617	3.62e-08	1.23e-05	NA
TRINITY_DN24035_c0_g1	-6.30617	3.62e-08	1.23e-05	NA
TRINITY_DN66469_c0_g1	-6.32158	3.3e-08	1.18e-05	NA
TRINITY_DN640_c0_g1	-6.38162	2.3e-08	8.73e-06	NA
TRINITY_DN38544_c0_g1	-6.39625	2.1e-08	8.29e-06	NA
TRINITY_DN62268_c0_g1	-6.39625	2.1e-08	8.29e-06	NA
TRINITY_DN42580_c0_g1	-6.40125	3.87e-10	3.3e-07	NA
TRINITY_DN46782_c0_g1	-6.42885	3.84e-11	5.01e-08	NA
TRINITY_DN31152_c0_g1	-6.45332	1.49e-08	6.58e-06	NA
TRINITY_DN2550_c0_g1	-6.46008	5.49e-14	2.87e-10	NA
TRINITY_DN2550_c0_g1	-6.46008	5.49e-14	2.87e-10	NA
TRINITY_DN51408_c0_g1	-6.46919	2.94e-11	4.23e-08	NA
TRINITY_DN44996_c0_g1	-6.47566	2.49e-12	6.11e-09	NA
TRINITY_DN9499_c0_g1	-6.48103	1.26e-08	5.71e-06	NA
TRINITY_DN61757_c0_g1	-6.49469	1.16e-08	5.32e-06	NA
TRINITY_DN45174_c0_g1	-6.50955	4.11e-15	3.43e-11	NA
TRINITY_DN49923_c0_g1	-6.5349	9.04e-09	4.34e-06	NA
TRINITY_DN13042_c0_g1	-6.54806	8.34e-09	4.15e-06	NA
TRINITY_DN26574_c0_g1	-6.5667	3.56e-13	1.15e-09	NA
TRINITY_DN55712_c0_g1	-6.74377	2.67e-09	1.57e-06	NA
TRINITY_DN20813_c0_g1	-6.89092	1.23e-15	1.29e-11	NA
TRINITY_DN2715_c0_g1	-7.00465	5.13e-10	4.12e-07	NA
TRINITY_DN21495_c0_g1	-7.2203	1.75e-14	1.22e-10	NA
TRINITY_DN27349_c0_g1	-7.23367	1.25e-10	1.23e-07	NA
TRINITY_DN51119_c0_g1	-7.35398	8.23e-13	2.15e-09	NA
TRINITY_DN59105_c0_g1	-7.52743	1.91e-11	3.08e-08	NA
TRINITY_DN44407_c0_g1	-7.58421	1.82e-13	6.9e-10	NA
TRINITY_DN42642_c0_g1	-7.64233	8.96e-12	1.7e-08	NA
TRINITY_DN60613_c0_g1	-7.79364	3.41e-12	7.12e-09	NA
TRINITY_DN20943_c0_g1	-7.88112	4.92e-17	6.84e-13	NA
TRINITY_DN13972_c0_g1	-7.90672	2.09e-14	1.25e-10	NA
TRINITY_DN9934_c0_g1	-8.06482	5.73e-13	1.71e-09	NA
TRINITY_DN56963_c0_g1	-8.17673	3.99e-18	8.32e-14	NA
TRINITY_DN189_c0_g1	8.42886	8.72e-17	2.6e-13	ribulose bisphosphate carboxylase small chain 1A
TRINITY_DN189_c0_g1	8.42886	8.72e-17	2.6e-13	Ribulose bisphosphate carboxylase (small chain) family protein
TRINITY_DN189_c0_g1	8.42886	8.72e-17	2.6e-13	ribulose bisphosphate carboxylase small chain 1A
TRINITY_DN189_c0_g1	8.42886	8.72e-17	2.6e-13	ribulose bisphosphate carboxylase small chain 1A
TRINITY_DN189_c0_g1	8.42886	8.72e-17	2.6e-13	ribulose bisphosphate carboxylase small chain 1A
TRINITY_DN189_c0_g1	8.42886	8.72e-17	2.6e-13	Ribulose bisphosphate carboxylase (small chain) family protein
TRINITY_DN189_c0_g1	8.42886	8.72e-17	2.6e-13	Ribulose bisphosphate carboxylase (small chain) family protein
TRINITY_DN189_c0_g1	8.42886	8.72e-17	2.6e-13	ribulose bisphosphate carboxylase small chain 1A
TRINITY_DN189_c0_g1	8.42886	8.72e-17	2.6e-13	ribulose bisphosphate carboxylase small chain 1A
TRINITY_DN189_c0_g1	8.42886	8.72e-17	2.6e-13	ribulose bisphosphate carboxylase small chain 1A
TRINITY_DN189_c0_g1	8.42886	8.72e-17	2.6e-13	Ribulose bisphosphate carboxylase (small chain) family protein
TRINITY_DN189_c0_g1	8.42886	8.72e-17	2.6e-13	Ribulose bisphosphate carboxylase (small chain) family protein
TRINITY_DN189_c0_g1	8.42886	8.72e-17	2.6e-13	ribulose bisphosphate carboxylase small chain 1A
TRINITY_DN46341_c0_g1	7.87622	3.71e-14	6.18e-11	NA
TRINITY_DN6498_c0_g1	7.73369	9.62e-15	1.82e-11	photosystem II light harvesting complex gene 2.1
TRINITY_DN6498_c0_g1	7.73369	9.62e-15	1.82e-11	photosystem II light harvesting complex gene 2.1
TRINITY_DN6498_c0_g1	7.73369	9.62e-15	1.82e-11	photosystem II light harvesting complex gene 2.1
TRINITY_DN6498_c0_g1	7.73369	9.62e-15	1.82e-11	photosystem II light harvesting complex gene 2.1
TRINITY_DN6498_c0_g1	7.73369	9.62e-15	1.82e-11	photosystem II light harvesting complex gene 2.1
TRINITY_DN6498_c0_g1	7.73369	9.62e-15	1.82e-11	photosystem II light harvesting complex gene 2.1
TRINITY_DN6498_c0_g1	7.73369	9.62e-15	1.82e-11	photosystem II light harvesting complex gene 2.1
TRINITY_DN6498_c0_g1	7.73369	9.62e-15	1.82e-11	photosystem II light harvesting complex gene 2.1
TRINITY_DN6498_c0_g1	7.73369	9.62e-15	1.82e-11	photosystem II light harvesting complex gene 2.1
TRINITY_DN48639_c0_g1	6.96033	1.54e-11	1.26e-08	Aldolase superfamily protein
TRINITY_DN48639_c0_g1	6.96033	1.54e-11	1.26e-08	Aldolase superfamily protein
TRINITY_DN48639_c0_g1	6.96033	1.54e-11	1.26e-08	Aldolase superfamily protein
TRINITY_DN20154_c0_g1	6.69631	8.54e-11	5.94e-08	NA
TRINITY_DN46496_c0_g1	6.33878	8.37e-10	4.3e-07	NA
TRINITY_DN39313_c0_g1	6.10623	4.23e-10	2.29e-07	NA
TRINITY_DN39313_c0_g1	6.10623	4.23e-10	2.29e-07	NA
TRINITY_DN34331_c0_g1	6.05905	1.44e-10	8.6e-08	NA
TRINITY_DN34331_c0_g1	6.05905	1.44e-10	8.6e-08	NA
TRINITY_DN21826_c0_g1	6.04828	9.81e-12	8.18e-09	NA
TRINITY_DN37937_c0_g1	5.95135	2.98e-11	2.26e-08	photosystem II light harvesting complex gene 2.1
TRINITY_DN37937_c0_g1	5.95135	2.98e-11	2.26e-08	photosystem II light harvesting complex gene 2.1
TRINITY_DN37937_c0_g1	5.95135	2.98e-11	2.26e-08	light-harvesting chlorophyll B-binding protein 3
TRINITY_DN37937_c0_g1	5.95135	2.98e-11	2.26e-08	photosystem II light harvesting complex gene 2.3
TRINITY_DN37937_c0_g1	5.95135	2.98e-11	2.26e-08	photosystem II light harvesting complex gene 2.1
TRINITY_DN37937_c0_g1	5.95135	2.98e-11	2.26e-08	photosystem II light harvesting complex gene 2.1
TRINITY_DN37937_c0_g1	5.95135	2.98e-11	2.26e-08	photosystem II light harvesting complex gene 2.1
TRINITY_DN37937_c0_g1	5.95135	2.98e-11	2.26e-08	photosystem II light harvesting complex gene 2.1
TRINITY_DN37937_c0_g1	5.95135	2.98e-11	2.26e-08	photosystem II light harvesting complex gene 2.1
TRINITY_DN37937_c0_g1	5.95135	2.98e-11	2.26e-08	photosystem II light harvesting complex gene 2.1
TRINITY_DN37937_c0_g1	5.95135	2.98e-11	2.26e-08	photosystem II light harvesting complex gene 2.1
TRINITY_DN32258_c0_g1	5.89086	1.61e-09	7.61e-07	light harvesting complex photosystem II subunit 6
TRINITY_DN32258_c0_g1	5.89086	1.61e-09	7.61e-07	light harvesting complex photosystem II subunit 6
TRINITY_DN32258_c0_g1	5.89086	1.61e-09	7.61e-07	light harvesting complex photosystem II subunit 6
TRINITY_DN32258_c0_g1	5.89086	1.61e-09	7.61e-07	light harvesting complex photosystem II subunit 6
TRINITY_DN32258_c0_g1	5.89086	1.61e-09	7.61e-07	light harvesting complex photosystem II subunit 6
TRINITY_DN32258_c0_g1	5.89086	1.61e-09	7.61e-07	light harvesting complex photosystem II subunit 6
TRINITY_DN32258_c0_g1	5.89086	1.61e-09	7.61e-07	light harvesting complex photosystem II subunit 6
TRINITY_DN32258_c0_g1	5.89086	1.61e-09	7.61e-07	light harvesting complex photosystem II subunit 6
TRINITY_DN2250_c0_g1	5.65616	5.46e-08	1.54e-05	NA
TRINITY_DN2250_c0_g1	5.65616	5.46e-08	1.54e-05	NA
TRINITY_DN33826_c0_g1	5.46544	2.23e-08	6.98e-06	malate dehydrogenase
TRINITY_DN33826_c0_g1	5.46544	2.23e-08	6.98e-06	malate dehydrogenase
TRINITY_DN33826_c0_g1	5.46544	2.23e-08	6.98e-06	malate dehydrogenase
TRINITY_DN33826_c0_g1	5.46544	2.23e-08	6.98e-06	malate dehydrogenase
TRINITY_DN6245_c0_g1	5.43174	2e-07	4.55e-05	NA
TRINITY_DN6245_c0_g1	5.43174	2e-07	4.55e-05	NA
TRINITY_DN6245_c0_g1	5.43174	2e-07	4.55e-05	NA
TRINITY_DN6245_c0_g1	5.43174	2e-07	4.55e-05	NA
TRINITY_DN30527_c0_g1	5.41658	8.45e-09	3.06e-06	NA
TRINITY_DN1256_c0_g1	5.36549	2.91e-07	6.15e-05	NA
TRINITY_DN35275_c0_g1	5.33659	5.34e-09	2.08e-06	NA
TRINITY_DN35275_c0_g1	5.33659	5.34e-09	2.08e-06	NA
TRINITY_DN35275_c0_g1	5.33659	5.34e-09	2.08e-06	NA
TRINITY_DN40762_c0_g1	5.29605	4.3e-07	8.65e-05	NA
TRINITY_DN38824_c0_g1	5.19343	1.27e-08	4.36e-06	NA
TRINITY_DN13685_c0_g1	5.18996	6.7e-09	2.56e-06	NA
TRINITY_DN47621_c0_g1	5.14627	9.85e-07	0.00018082	NA
TRINITY_DN47621_c0_g1	5.14627	9.85e-07	0.00018082	NA
TRINITY_DN48357_c0_g1	5.10626	1.23e-06	0.00021825	alpha/beta-Hydrolases superfamily protein
TRINITY_DN48357_c0_g1	5.10626	1.23e-06	0.00021825	alpha/beta-Hydrolases superfamily protein
TRINITY_DN48357_c0_g1	5.10626	1.23e-06	0.00021825	alpha/beta-Hydrolases superfamily protein
TRINITY_DN12069_c0_g1	5.10017	2.03e-07	4.6e-05	NA
TRINITY_DN12069_c0_g1	5.10017	2.03e-07	4.6e-05	NA
TRINITY_DN12069_c0_g1	5.10017	2.03e-07	4.6e-05	NA
TRINITY_DN56533_c0_g1	5.07219	2.38e-07	5.26e-05	Low temperature and salt responsive protein family
TRINITY_DN57860_c0_g1	5.02275	1.92e-06	0.000311102	NA
TRINITY_DN4050_c0_g1	5.01029	9.52e-08	2.5e-05	NA
TRINITY_DN61169_c0_g1	5.0011	2.16e-06	0.000340093	shaggy-like kinase 13
TRINITY_DN61169_c0_g1	5.0011	2.16e-06	0.000340093	shaggy-like kinase 13
TRINITY_DN61169_c0_g1	5.0011	2.16e-06	0.000340093	shaggy-like kinase 13
TRINITY_DN61169_c0_g1	5.0011	2.16e-06	0.000340093	shaggy-like kinase 13
TRINITY_DN61169_c0_g1	5.0011	2.16e-06	0.000340093	shaggy-like kinase 13
TRINITY_DN61169_c0_g1	5.0011	2.16e-06	0.000340093	shaggy-like kinase 13
TRINITY_DN5784_c0_g1	4.97911	2.43e-06	0.000376826	NA
TRINITY_DN52449_c0_g1	4.96975	4.27e-07	8.65e-05	NA
TRINITY_DN34109_c0_g1	4.95809	2.78e-09	1.23e-06	NA
TRINITY_DN38194_c0_g1	4.94489	1.68e-09	7.85e-07	Ribosomal protein S25 family protein
TRINITY_DN38194_c0_g1	4.94489	1.68e-09	7.85e-07	Ribosomal protein S25 family protein
TRINITY_DN10475_c0_g1	4.93375	6.34e-08	1.72e-05	NA
TRINITY_DN10475_c0_g1	4.93375	6.34e-08	1.72e-05	NA
TRINITY_DN32153_c0_g1	4.92767	1.26e-08	4.33e-06	Aldolase superfamily protein
TRINITY_DN32153_c0_g1	4.92767	1.26e-08	4.33e-06	Aldolase superfamily protein
TRINITY_DN32153_c0_g1	4.92767	1.26e-08	4.33e-06	Aldolase superfamily protein
TRINITY_DN32153_c0_g1	4.92767	1.26e-08	4.33e-06	Aldolase superfamily protein
TRINITY_DN41415_c0_g1	4.92043	3.42e-08	1.03e-05	NA
TRINITY_DN47724_c0_g1	4.90606	1.74e-07	4.11e-05	fatty acid desaturase 7
TRINITY_DN47724_c0_g1	4.90606	1.74e-07	4.11e-05	fatty acid desaturase 7
TRINITY_DN47724_c0_g1	4.90606	1.74e-07	4.11e-05	fatty acid desaturase 7
TRINITY_DN47724_c0_g1	4.90606	1.74e-07	4.11e-05	fatty acid desaturase 7
TRINITY_DN47724_c0_g1	4.90606	1.74e-07	4.11e-05	fatty acid desaturase 7
TRINITY_DN47724_c0_g1	4.90606	1.74e-07	4.11e-05	fatty acid desaturase 7
TRINITY_DN47724_c0_g1	4.90606	1.74e-07	4.11e-05	fatty acid desaturase 7
TRINITY_DN47724_c0_g1	4.90606	1.74e-07	4.11e-05	fatty acid desaturase 7
TRINITY_DN47724_c0_g1	4.90606	1.74e-07	4.11e-05	fatty acid desaturase 7
TRINITY_DN47724_c0_g1	4.90606	1.74e-07	4.11e-05	fatty acid desaturase 7
TRINITY_DN47724_c0_g1	4.90606	1.74e-07	4.11e-05	fatty acid desaturase 7
TRINITY_DN47724_c0_g1	4.90606	1.74e-07	4.11e-05	fatty acid desaturase 7
TRINITY_DN33527_c0_g1	4.89531	7.95e-08	2.13e-05	NA
TRINITY_DN33527_c0_g1	4.89531	7.95e-08	2.13e-05	NA
TRINITY_DN33527_c0_g1	4.89531	7.95e-08	2.13e-05	NA
TRINITY_DN22121_c0_g1	4.87575	7.25e-07	0.000138006	NA
TRINITY_DN3994_c0_g1	4.87408	2.98e-09	1.29e-06	NA
TRINITY_DN3994_c0_g1	4.87408	2.98e-09	1.29e-06	NA
TRINITY_DN32525_c0_g1	4.87155	4.57e-08	1.31e-05	NA
TRINITY_DN32525_c0_g1	4.87155	4.57e-08	1.31e-05	NA
TRINITY_DN32525_c0_g1	4.87155	4.57e-08	1.31e-05	NA
TRINITY_DN32525_c0_g1	4.87155	4.57e-08	1.31e-05	NA
TRINITY_DN56778_c0_g1	4.86386	4.47e-06	0.000634765	NA
TRINITY_DN22086_c0_g1	4.8614	2.93e-08	9e-06	Ribosomal protein L10 family protein
TRINITY_DN22086_c0_g1	4.8614	2.93e-08	9e-06	Ribosomal protein L10 family protein
TRINITY_DN22086_c0_g1	4.8614	2.93e-08	9e-06	Ribosomal protein L10 family protein
TRINITY_DN22086_c0_g1	4.8614	2.93e-08	9e-06	Ribosomal protein L10 family protein
TRINITY_DN22086_c0_g1	4.8614	2.93e-08	9e-06	Ribosomal protein L10 family protein
TRINITY_DN22086_c0_g1	4.8614	2.93e-08	9e-06	Ribosomal protein L10 family protein
TRINITY_DN12083_c0_g1	4.85331	1.41e-08	4.77e-06	NA
TRINITY_DN12083_c0_g1	4.85331	1.41e-08	4.77e-06	NA
TRINITY_DN12083_c0_g1	4.85331	1.41e-08	4.77e-06	NA
TRINITY_DN12083_c0_g1	4.85331	1.41e-08	4.77e-06	NA
TRINITY_DN12083_c0_g1	4.85331	1.41e-08	4.77e-06	NA
TRINITY_DN22408_c0_g1	4.81052	1.08e-08	3.78e-06	NA
TRINITY_DN22408_c0_g1	4.81052	1.08e-08	3.78e-06	NA
TRINITY_DN32660_c0_g1	4.71363	5.22e-07	0.00010309	NA
TRINITY_DN32660_c0_g1	4.71363	5.22e-07	0.00010309	NA
TRINITY_DN60292_c0_g2	4.71363	5.22e-07	0.00010309	NA
TRINITY_DN60292_c0_g2	4.71363	5.22e-07	0.00010309	NA
TRINITY_DN60292_c0_g2	4.71363	5.22e-07	0.00010309	NA
TRINITY_DN60292_c0_g2	4.71363	5.22e-07	0.00010309	NA
TRINITY_DN60292_c0_g2	4.71363	5.22e-07	0.00010309	NA
TRINITY_DN25810_c0_g1	4.71219	9.79e-06	0.00125149	NA
TRINITY_DN25810_c0_g1	4.71219	9.79e-06	0.00125149	NA
TRINITY_DN33808_c0_g1	4.71219	9.79e-06	0.00125149	NA
TRINITY_DN33808_c0_g1	4.71219	9.79e-06	0.00125149	NA
TRINITY_DN55117_c0_g1	4.71219	9.79e-06	0.00125149	NA
TRINITY_DN65265_c0_g1	4.70486	1.29e-07	3.17e-05	NA
TRINITY_DN58964_c0_g1	4.68636	1.87e-08	6.01e-06	glyceraldehyde 3-phosphate dehydrogenase A subunit 2
TRINITY_DN58964_c0_g1	4.68636	1.87e-08	6.01e-06	glyceraldehyde 3-phosphate dehydrogenase A subunit 2
TRINITY_DN58964_c0_g1	4.68636	1.87e-08	6.01e-06	glyceraldehyde 3-phosphate dehydrogenase A subunit 2
TRINITY_DN58964_c0_g1	4.68636	1.87e-08	6.01e-06	NA
TRINITY_DN58964_c0_g1	4.68636	1.87e-08	6.01e-06	glyceraldehyde 3-phosphate dehydrogenase A subunit 2
TRINITY_DN57936_c0_g1	4.63148	1.48e-09	7.09e-07	NA
TRINITY_DN57936_c0_g1	4.63148	1.48e-09	7.09e-07	NA
TRINITY_DN57807_c0_g1	4.60987	3.11e-06	0.000465412	chloroplast stem-loop binding protein of 41 kDa
TRINITY_DN57807_c0_g1	4.60987	3.11e-06	0.000465412	chloroplast stem-loop binding protein of 41 kDa
TRINITY_DN16471_c0_g1	4.60142	1.71e-05	0.00191892	NA
TRINITY_DN41267_c0_g1	4.5887	2.53e-07	5.54e-05	NA
TRINITY_DN8775_c0_g1	4.58558	1.58e-07	3.8e-05	Phosphoglycerate kinase family protein
TRINITY_DN8775_c0_g1	4.58558	1.58e-07	3.8e-05	Phosphoglycerate kinase family protein
TRINITY_DN8775_c0_g1	4.58558	1.58e-07	3.8e-05	Phosphoglycerate kinase family protein
TRINITY_DN8775_c0_g1	4.58558	1.58e-07	3.8e-05	Phosphoglycerate kinase family protein
TRINITY_DN8775_c0_g1	4.58558	1.58e-07	3.8e-05	Phosphoglycerate kinase family protein
TRINITY_DN8775_c0_g1	4.58558	1.58e-07	3.8e-05	Phosphoglycerate kinase family protein
TRINITY_DN8775_c0_g1	4.58558	1.58e-07	3.8e-05	Phosphoglycerate kinase family protein
TRINITY_DN8775_c0_g1	4.58558	1.58e-07	3.8e-05	Phosphoglycerate kinase family protein
TRINITY_DN21141_c0_g1	4.57234	1.98e-05	0.00212838	NA
TRINITY_DN42085_c0_g1	4.57234	1.98e-05	0.00212838	NA
TRINITY_DN318_c0_g1	4.56452	8.17e-09	3.02e-06	photosystem II light harvesting complex gene 2.1
TRINITY_DN318_c0_g1	4.56452	8.17e-09	3.02e-06	photosystem II light harvesting complex gene 2.1
TRINITY_DN318_c0_g1	4.56452	8.17e-09	3.02e-06	photosystem II light harvesting complex gene 2.1
TRINITY_DN318_c0_g1	4.56452	8.17e-09	3.02e-06	photosystem II light harvesting complex gene 2.1
TRINITY_DN318_c0_g1	4.56452	8.17e-09	3.02e-06	photosystem II light harvesting complex gene 2.1
TRINITY_DN318_c0_g1	4.56452	8.17e-09	3.02e-06	photosystem II light harvesting complex gene 2.1
TRINITY_DN318_c0_g1	4.56452	8.17e-09	3.02e-06	photosystem II light harvesting complex gene 2.1
TRINITY_DN318_c0_g1	4.56452	8.17e-09	3.02e-06	photosystem II light harvesting complex gene 2.1
TRINITY_DN318_c0_g1	4.56452	8.17e-09	3.02e-06	photosystem II light harvesting complex gene 2.1
TRINITY_DN318_c0_g1	4.56452	8.17e-09	3.02e-06	photosystem II light harvesting complex gene 2.1
TRINITY_DN318_c0_g1	4.56452	8.17e-09	3.02e-06	photosystem II light harvesting complex gene 2.1
TRINITY_DN318_c0_g1	4.56452	8.17e-09	3.02e-06	photosystem II light harvesting complex gene 2.1
TRINITY_DN318_c0_g1	4.56452	8.17e-09	3.02e-06	photosystem II light harvesting complex gene 2.1
TRINITY_DN318_c0_g1	4.56452	8.17e-09	3.02e-06	photosystem II light harvesting complex gene 2.1
TRINITY_DN318_c0_g1	4.56452	8.17e-09	3.02e-06	photosystem II light harvesting complex gene 2.1
TRINITY_DN318_c0_g1	4.56452	8.17e-09	3.02e-06	photosystem II light harvesting complex gene 2.1
TRINITY_DN318_c0_g1	4.56452	8.17e-09	3.02e-06	photosystem II light harvesting complex gene 2.1
TRINITY_DN318_c0_g1	4.56452	8.17e-09	3.02e-06	photosystem II light harvesting complex gene 2.1
TRINITY_DN318_c0_g1	4.56452	8.17e-09	3.02e-06	photosystem II light harvesting complex gene 2.1
TRINITY_DN318_c0_g1	4.56452	8.17e-09	3.02e-06	photosystem II light harvesting complex gene 2.1
TRINITY_DN318_c0_g1	4.56452	8.17e-09	3.02e-06	photosystem II light harvesting complex gene 2.1
TRINITY_DN318_c0_g1	4.56452	8.17e-09	3.02e-06	photosystem II light harvesting complex gene 2.1
TRINITY_DN318_c0_g1	4.56452	8.17e-09	3.02e-06	photosystem II light harvesting complex gene 2.1
TRINITY_DN318_c0_g1	4.56452	8.17e-09	3.02e-06	photosystem II light harvesting complex gene 2.1
TRINITY_DN318_c0_g1	4.56452	8.17e-09	3.02e-06	photosystem II light harvesting complex gene 2.1
TRINITY_DN318_c0_g1	4.56452	8.17e-09	3.02e-06	photosystem II light harvesting complex gene 2.1
TRINITY_DN318_c0_g1	4.56452	8.17e-09	3.02e-06	photosystem II light harvesting complex gene 2.1
TRINITY_DN318_c0_g1	4.56452	8.17e-09	3.02e-06	photosystem II light harvesting complex gene 2.1
TRINITY_DN318_c0_g1	4.56452	8.17e-09	3.02e-06	photosystem II light harvesting complex gene 2.1
TRINITY_DN318_c0_g1	4.56452	8.17e-09	3.02e-06	photosystem II light harvesting complex gene 2.1
TRINITY_DN318_c0_g1	4.56452	8.17e-09	3.02e-06	photosystem II light harvesting complex gene 2.1
TRINITY_DN318_c0_g1	4.56452	8.17e-09	3.02e-06	photosystem II light harvesting complex gene 2.1
TRINITY_DN318_c0_g1	4.56452	8.17e-09	3.02e-06	light-harvesting chlorophyll B-binding protein 3
TRINITY_DN318_c0_g1	4.56452	8.17e-09	3.02e-06	photosystem II light harvesting complex gene 2.1
TRINITY_DN318_c0_g1	4.56452	8.17e-09	3.02e-06	photosystem II light harvesting complex gene 2.1
TRINITY_DN318_c0_g1	4.56452	8.17e-09	3.02e-06	photosystem II light harvesting complex gene 2.1
TRINITY_DN318_c0_g1	4.56452	8.17e-09	3.02e-06	photosystem II light harvesting complex gene 2.1
TRINITY_DN318_c0_g1	4.56452	8.17e-09	3.02e-06	light-harvesting chlorophyll B-binding protein 3
TRINITY_DN318_c0_g1	4.56452	8.17e-09	3.02e-06	photosystem II light harvesting complex gene 2.1
TRINITY_DN318_c0_g1	4.56452	8.17e-09	3.02e-06	photosystem II light harvesting complex gene 2.1
TRINITY_DN32170_c0_g1	4.55971	1.89e-08	6.02e-06	NA
TRINITY_DN5633_c0_g1	4.54267	2.29e-05	0.00238424	NA
TRINITY_DN22843_c0_g1	4.52906	1.7e-08	5.54e-06	NA
TRINITY_DN12725_c0_g1	4.52691	3.62e-07	7.48e-05	NA
TRINITY_DN32526_c0_g1	4.51238	2.65e-05	0.00267296	cryptochrome 3
TRINITY_DN32526_c0_g1	4.51238	2.65e-05	0.00267296	cryptochrome 3
TRINITY_DN5422_c0_g1	4.51238	2.65e-05	0.00267296	NA
TRINITY_DN5422_c0_g1	4.51238	2.65e-05	0.00267296	NA
TRINITY_DN5422_c0_g1	4.51238	2.65e-05	0.00267296	NA
TRINITY_DN5422_c0_g1	4.51238	2.65e-05	0.00267296	NA
TRINITY_DN5422_c0_g1	4.51238	2.65e-05	0.00267296	NA
TRINITY_DN5422_c0_g1	4.51238	2.65e-05	0.00267296	NA
TRINITY_DN3812_c0_g1	4.48674	2.82e-07	6.02e-05	NA
TRINITY_DN3812_c0_g1	4.48674	2.82e-07	6.02e-05	NA
TRINITY_DN3812_c0_g1	4.48674	2.82e-07	6.02e-05	NA
TRINITY_DN26872_c0_g1	4.48143	3.09e-05	0.00302085	NA
TRINITY_DN294_c0_g1	4.48143	3.09e-05	0.00302085	NA
TRINITY_DN294_c0_g1	4.48143	3.09e-05	0.00302085	NA
TRINITY_DN16801_c0_g1	4.47542	2.13e-06	0.00033764	Ribosomal protein L18e/L15 superfamily protein
TRINITY_DN12489_c0_g1	4.46473	9.79e-09	3.46e-06	Ribulose bisphosphate carboxylase (small chain) family protein
TRINITY_DN12489_c0_g1	4.46473	9.79e-09	3.46e-06	ribulose bisphosphate carboxylase small chain 1A
TRINITY_DN12489_c0_g1	4.46473	9.79e-09	3.46e-06	Ribulose bisphosphate carboxylase (small chain) family protein
TRINITY_DN12489_c0_g1	4.46473	9.79e-09	3.46e-06	ribulose bisphosphate carboxylase small chain 1A
TRINITY_DN12489_c0_g1	4.46473	9.79e-09	3.46e-06	ribulose bisphosphate carboxylase small chain 1A
TRINITY_DN12489_c0_g1	4.46473	9.79e-09	3.46e-06	ribulose bisphosphate carboxylase small chain 1A
TRINITY_DN12489_c0_g1	4.46473	9.79e-09	3.46e-06	ribulose bisphosphate carboxylase small chain 1A
TRINITY_DN12489_c0_g1	4.46473	9.79e-09	3.46e-06	ribulose bisphosphate carboxylase small chain 1A
TRINITY_DN12489_c0_g1	4.46473	9.79e-09	3.46e-06	ribulose bisphosphate carboxylase small chain 1A
TRINITY_DN12489_c0_g1	4.46473	9.79e-09	3.46e-06	Ribulose bisphosphate carboxylase (small chain) family protein
TRINITY_DN12489_c0_g1	4.46473	9.79e-09	3.46e-06	Ribulose bisphosphate carboxylase (small chain) family protein
TRINITY_DN12489_c0_g1	4.46473	9.79e-09	3.46e-06	Ribulose bisphosphate carboxylase (small chain) family protein
TRINITY_DN42494_c0_g1	4.45569	2.17e-07	4.87e-05	Ribosomal protein S5 family protein
TRINITY_DN62085_c0_g1	4.42602	2.79e-06	0.000421445	NA
TRINITY_DN50920_c0_g1	4.42312	8.36e-06	0.00109994	NA
TRINITY_DN50920_c0_g1	4.42312	8.36e-06	0.00109994	NA
TRINITY_DN50920_c0_g1	4.42312	8.36e-06	0.00109994	NA
TRINITY_DN12218_c0_g1	4.38423	9.7e-08	2.51e-05	chloroplast RNA binding
TRINITY_DN12218_c0_g1	4.38423	9.7e-08	2.51e-05	chloroplast RNA binding
TRINITY_DN12218_c0_g1	4.38423	9.7e-08	2.51e-05	chloroplast RNA binding
TRINITY_DN40155_c0_g1	4.37812	1.06e-05	0.00132639	NA
TRINITY_DN31081_c0_g1	4.35055	5.78e-05	0.00474576	NA
TRINITY_DN37192_c0_g1	4.35055	5.78e-05	0.00474576	NA
TRINITY_DN24523_c0_g1	4.30787	1.51e-05	0.00178313	NA
TRINITY_DN24523_c0_g1	4.30787	1.51e-05	0.00178313	NA
TRINITY_DN50998_c0_g1	4.30484	3.8e-07	7.81e-05	NA
TRINITY_DN1599_c0_g1	4.2864	2.74e-06	0.000416658	NA
TRINITY_DN1599_c0_g1	4.2864	2.74e-06	0.000416658	NA
TRINITY_DN1599_c0_g1	4.2864	2.74e-06	0.000416658	NA
TRINITY_DN1599_c0_g1	4.2864	2.74e-06	0.000416658	NA
TRINITY_DN20632_c0_g1	4.25906	1.94e-05	0.0021054	NA
TRINITY_DN15583_c0_g1	4.25638	3.23e-06	0.000477168	NA
TRINITY_DN15583_c0_g1	4.25638	3.23e-06	0.000477168	NA
TRINITY_DN15583_c0_g1	4.25638	3.23e-06	0.000477168	NA
TRINITY_DN45815_c0_g1	4.2556	5.36e-08	1.52e-05	NA
TRINITY_DN45815_c0_g1	4.2556	5.36e-08	1.52e-05	NA
TRINITY_DN9399_c0_g1	4.24114	3.51e-06	0.000511316	NA
TRINITY_DN9399_c0_g1	4.24114	3.51e-06	0.000511316	NA
TRINITY_DN25502_c0_g1	4.2404	7.91e-07	0.000149281	NA
TRINITY_DN25502_c0_g1	4.2404	7.91e-07	0.000149281	NA
TRINITY_DN57358_c0_g1	4.21085	1.36e-06	0.000235175	Mitochondrial substrate carrier family protein
TRINITY_DN57358_c0_g1	4.21085	1.36e-06	0.000235175	Mitochondrial substrate carrier family protein
TRINITY_DN57358_c0_g1	4.21085	1.36e-06	0.000235175	Mitochondrial substrate carrier family protein
TRINITY_DN57358_c0_g1	4.21085	1.36e-06	0.000235175	Mitochondrial substrate carrier family protein
TRINITY_DN40446_c0_g1	4.18412	2.48e-06	0.00038086	Low temperature and salt responsive protein family
TRINITY_DN12869_c0_g1	4.18261	2.84e-05	0.00282974	NA
TRINITY_DN56410_c0_g1	4.15619	3.24e-05	0.0031357	NA
TRINITY_DN56601_c0_g1	4.09219	1.35e-06	0.000234031	NA
TRINITY_DN2283_c1_g1	4.08776	1.67e-05	0.00190028	NA
TRINITY_DN2283_c1_g1	4.08776	1.67e-05	0.00190028	NA
TRINITY_DN2283_c1_g1	4.08776	1.67e-05	0.00190028	NA
TRINITY_DN36956_c0_g1	4.08776	1.67e-05	0.00190028	NA
TRINITY_DN20672_c0_g1	4.07393	4.85e-05	0.00421352	NA
TRINITY_DN20672_c0_g1	4.07393	4.85e-05	0.00421352	NA
TRINITY_DN39835_c0_g1	4.04438	1.01e-05	0.00128133	NA
TRINITY_DN20448_c0_g1	4.0272	1.15e-06	0.000206507	photosynthetic electron transfer C
TRINITY_DN20448_c0_g1	4.0272	1.15e-06	0.000206507	photosynthetic electron transfer C
TRINITY_DN20448_c0_g1	4.0272	1.15e-06	0.000206507	photosynthetic electron transfer C
TRINITY_DN52846_c0_g1	4.00881	1.22e-05	0.00150823	NA
TRINITY_DN10054_c0_g1	4.00046	2.61e-05	0.00264758	ABC transporter family protein
TRINITY_DN26911_c0_g1	4.00046	2.61e-05	0.00264758	NA
TRINITY_DN61618_c0_g1	3.99506	5.78e-07	0.000112005	chloroplast RNA binding
TRINITY_DN61618_c0_g1	3.99506	5.78e-07	0.000112005	chloroplast RNA binding
TRINITY_DN21455_c0_g1	3.97027	1.34e-07	3.28e-05	NA
TRINITY_DN28803_c0_g1	3.96713	1.35e-06	0.000234031	Nucleic acid-binding, OB-fold-like protein
TRINITY_DN26988_c0_g1	3.96013	1.77e-06	0.000291419	NA
TRINITY_DN10396_c0_g1	3.95375	1.62e-05	0.00185562	NA
TRINITY_DN10396_c0_g1	3.95375	1.62e-05	0.00185562	NA
TRINITY_DN6414_c0_g1	3.94343	1.54e-06	0.000256861	Ribosomal protein L39 family protein
TRINITY_DN6414_c0_g1	3.94343	1.54e-06	0.000256861	Ribosomal protein L39 family protein
TRINITY_DN61107_c0_g1	3.93184	1.07e-06	0.000195187	Aldolase-type TIM barrel family protein
TRINITY_DN61107_c0_g1	3.93184	1.07e-06	0.000195187	Aldolase-type TIM barrel family protein
TRINITY_DN61107_c0_g1	3.93184	1.07e-06	0.000195187	Aldolase-type TIM barrel family protein
TRINITY_DN23231_c0_g1	3.93134	3.69e-05	0.00345994	NA
TRINITY_DN23231_c0_g1	3.93134	3.69e-05	0.00345994	NA
TRINITY_DN23231_c0_g1	3.93134	3.69e-05	0.00345994	NA
TRINITY_DN60165_c0_g1	3.90973	1.38e-06	0.000237184	glutamate synthase 1
TRINITY_DN60165_c0_g1	3.90973	1.38e-06	0.000237184	glutamate synthase 1
TRINITY_DN60165_c0_g1	3.90973	1.38e-06	0.000237184	glutamate synthase 1
TRINITY_DN60165_c0_g1	3.90973	1.38e-06	0.000237184	glutamate synthase 1
TRINITY_DN28861_c0_g1	3.90754	4.16e-05	0.00375851	NA
TRINITY_DN28861_c0_g1	3.90754	4.16e-05	0.00375851	NA
TRINITY_DN28861_c0_g1	3.90754	4.16e-05	0.00375851	NA
TRINITY_DN47005_c0_g1	3.90754	4.16e-05	0.00375851	NA
TRINITY_DN23361_c0_g1	3.88382	1.84e-06	0.000300263	NA
TRINITY_DN23361_c0_g1	3.88382	1.84e-06	0.000300263	NA
TRINITY_DN23361_c0_g1	3.88382	1.84e-06	0.000300263	NA
TRINITY_DN23361_c0_g1	3.88382	1.84e-06	0.000300263	NA
TRINITY_DN23361_c0_g1	3.88382	1.84e-06	0.000300263	NA
TRINITY_DN23361_c0_g1	3.88382	1.84e-06	0.000300263	NA
TRINITY_DN265_c0_g1	3.88334	4.68e-05	0.00413589	NA
TRINITY_DN265_c0_g1	3.88334	4.68e-05	0.00413589	NA
TRINITY_DN265_c0_g1	3.88334	4.68e-05	0.00413589	NA
TRINITY_DN265_c0_g1	3.88334	4.68e-05	0.00413589	NA
TRINITY_DN13594_c0_g1	3.88076	2.76e-06	0.000418613	Inositol monophosphatase family protein
TRINITY_DN13594_c0_g1	3.88076	2.76e-06	0.000418613	Inositol monophosphatase family protein
TRINITY_DN94_c0_g1	3.87691	2.41e-05	0.00248462	NA
TRINITY_DN94_c0_g1	3.87691	2.41e-05	0.00248462	NA
TRINITY_DN61048_c0_g1	3.87635	4.48e-06	0.000634765	NA
TRINITY_DN11935_c0_g1	3.87257	1.43e-05	0.00170886	NA
TRINITY_DN11935_c0_g1	3.87257	1.43e-05	0.00170886	NA
TRINITY_DN11935_c0_g1	3.87257	1.43e-05	0.00170886	NA
TRINITY_DN13584_c0_g1	3.85873	5.29e-05	0.00448957	NA
TRINITY_DN8732_c0_g1	3.85591	1.57e-05	0.0018181	NA
TRINITY_DN21366_c0_g1	3.84343	4.2e-06	0.000603181	glycine decarboxylase P-protein 1
TRINITY_DN21366_c0_g1	3.84343	4.2e-06	0.000603181	glycine decarboxylase P-protein 1
TRINITY_DN21366_c0_g1	3.84343	4.2e-06	0.000603181	glycine decarboxylase P-protein 1
TRINITY_DN21366_c0_g1	3.84343	4.2e-06	0.000603181	glycine decarboxylase P-protein 1
TRINITY_DN21366_c0_g1	3.84343	4.2e-06	0.000603181	glycine decarboxylase P-protein 1
TRINITY_DN21366_c0_g1	3.84343	4.2e-06	0.000603181	glycine decarboxylase P-protein 2
TRINITY_DN21366_c0_g1	3.84343	4.2e-06	0.000603181	glycine decarboxylase P-protein 2
TRINITY_DN21366_c0_g1	3.84343	4.2e-06	0.000603181	glycine decarboxylase P-protein 2
TRINITY_DN21366_c0_g1	3.84343	4.2e-06	0.000603181	glycine decarboxylase P-protein 2
TRINITY_DN21366_c0_g1	3.84343	4.2e-06	0.000603181	glycine decarboxylase P-protein 2
TRINITY_DN21366_c0_g1	3.84343	4.2e-06	0.000603181	glycine decarboxylase P-protein 2
TRINITY_DN21366_c0_g1	3.84343	4.2e-06	0.000603181	glycine decarboxylase P-protein 1
TRINITY_DN21366_c0_g1	3.84343	4.2e-06	0.000603181	glycine decarboxylase P-protein 1
TRINITY_DN21366_c0_g1	3.84343	4.2e-06	0.000603181	glycine decarboxylase P-protein 1
TRINITY_DN21366_c0_g1	3.84343	4.2e-06	0.000603181	glycine decarboxylase P-protein 1
TRINITY_DN21366_c0_g1	3.84343	4.2e-06	0.000603181	glycine decarboxylase P-protein 1
TRINITY_DN21366_c0_g1	3.84343	4.2e-06	0.000603181	glycine decarboxylase P-protein 1
TRINITY_DN21366_c0_g1	3.84343	4.2e-06	0.000603181	glycine decarboxylase P-protein 1
TRINITY_DN15657_c0_g1	3.82599	1.19e-05	0.00148585	NA
TRINITY_DN15657_c0_g1	3.82599	1.19e-05	0.00148585	NA
TRINITY_DN3886_c0_g1	3.7873	2.24e-05	0.0023616	NA
TRINITY_DN9213_c0_g1	3.78481	7.36e-06	0.00098699	NA
TRINITY_DN35455_c1_g1	3.78354	3.95e-06	0.000571795	NA
TRINITY_DN49021_c1_g1	3.78119	1.51e-05	0.00178313	NA
TRINITY_DN1989_c0_g1	3.77671	2.73e-07	5.86e-05	NA
TRINITY_DN58963_c0_g1	3.76963	2.45e-05	0.00251717	Ribosomal protein S3Ae
TRINITY_DN57637_c0_g1	3.7534	4.5e-05	0.00403152	NA
TRINITY_DN57637_c0_g1	3.7534	4.5e-05	0.00403152	NA
TRINITY_DN57637_c0_g1	3.7534	4.5e-05	0.00403152	NA
TRINITY_DN2265_c0_g1	3.74241	4.77e-07	9.56e-05	Aldolase superfamily protein
TRINITY_DN22210_c0_g1	3.74085	1.41e-06	0.000240863	photosystem II light harvesting complex gene 2.1
TRINITY_DN21665_c0_g1	3.73496	1.93e-05	0.00210521	NA
TRINITY_DN9430_c0_g1	3.71522	8.44e-06	0.00110632	NA
TRINITY_DN9430_c0_g1	3.71522	8.44e-06	0.00110632	NA
TRINITY_DN4577_c0_g1	3.70976	5.59e-05	0.00468596	NA
TRINITY_DN4577_c0_g1	3.70976	5.59e-05	0.00468596	NA
TRINITY_DN59907_c0_g1	3.69668	3.56e-05	0.00338956	NA
TRINITY_DN59907_c0_g1	3.69668	3.56e-05	0.00338956	NA
TRINITY_DN49902_c0_g1	3.69356	3.33e-06	0.000489396	NA
TRINITY_DN24069_c0_g1	3.68	1.83e-05	0.00202558	thylakoid lumen 18.3 kDa protein
TRINITY_DN24069_c0_g1	3.68	1.83e-05	0.00202558	thylakoid lumen 18.3 kDa protein
TRINITY_DN24069_c0_g1	3.68	1.83e-05	0.00202558	thylakoid lumen 18.3 kDa protein
TRINITY_DN57917_c1_g1	3.66566	1.27e-06	0.00022341	glyceraldehyde 3-phosphate dehydrogenase A subunit 2
TRINITY_DN57917_c1_g1	3.66566	1.27e-06	0.00022341	glyceraldehyde 3-phosphate dehydrogenase A subunit 2
TRINITY_DN57917_c1_g1	3.66566	1.27e-06	0.00022341	NA
TRINITY_DN57917_c1_g1	3.66566	1.27e-06	0.00022341	NA
TRINITY_DN57917_c1_g1	3.66566	1.27e-06	0.00022341	glyceraldehyde 3-phosphate dehydrogenase A subunit 2
TRINITY_DN57917_c1_g1	3.66566	1.27e-06	0.00022341	glyceraldehyde 3-phosphate dehydrogenase A subunit 2
TRINITY_DN57917_c1_g1	3.66566	1.27e-06	0.00022341	glyceraldehyde 3-phosphate dehydrogenase A subunit 2
TRINITY_DN57917_c1_g1	3.66566	1.27e-06	0.00022341	glyceraldehyde 3-phosphate dehydrogenase A subunit 2
TRINITY_DN57917_c1_g1	3.66566	1.27e-06	0.00022341	glyceraldehyde 3-phosphate dehydrogenase A subunit 2
TRINITY_DN57917_c1_g1	3.66566	1.27e-06	0.00022341	glyceraldehyde 3-phosphate dehydrogenase A subunit 2
TRINITY_DN57917_c1_g1	3.66566	1.27e-06	0.00022341	glyceraldehyde 3-phosphate dehydrogenase A subunit 2
TRINITY_DN57917_c1_g1	3.66566	1.27e-06	0.00022341	NA
TRINITY_DN57917_c1_g1	3.66566	1.27e-06	0.00022341	glyceraldehyde 3-phosphate dehydrogenase A subunit 2
TRINITY_DN57917_c1_g1	3.66566	1.27e-06	0.00022341	glyceraldehyde 3-phosphate dehydrogenase A subunit 2
TRINITY_DN57917_c1_g1	3.66566	1.27e-06	0.00022341	glyceraldehyde 3-phosphate dehydrogenase A subunit 2
TRINITY_DN57917_c1_g1	3.66566	1.27e-06	0.00022341	glyceraldehyde 3-phosphate dehydrogenase A subunit 2
TRINITY_DN57917_c1_g1	3.66566	1.27e-06	0.00022341	glyceraldehyde 3-phosphate dehydrogenase A subunit 2
TRINITY_DN57917_c1_g1	3.66566	1.27e-06	0.00022341	glyceraldehyde 3-phosphate dehydrogenase A subunit 2
TRINITY_DN57917_c1_g1	3.66566	1.27e-06	0.00022341	glyceraldehyde 3-phosphate dehydrogenase A subunit 2
TRINITY_DN57917_c1_g1	3.66566	1.27e-06	0.00022341	glyceraldehyde 3-phosphate dehydrogenase A subunit 2
TRINITY_DN57917_c1_g1	3.66566	1.27e-06	0.00022341	glyceraldehyde 3-phosphate dehydrogenase A subunit 2
TRINITY_DN62030_c0_g1	3.664	1.93e-06	0.000311102	Ribosomal protein L18e/L15 superfamily protein
TRINITY_DN62030_c0_g1	3.664	1.93e-06	0.000311102	Ribosomal protein L18e/L15 superfamily protein
TRINITY_DN62030_c0_g1	3.664	1.93e-06	0.000311102	Ribosomal protein L18e/L15 superfamily protein
TRINITY_DN39727_c0_g1	3.66361	2.19e-06	0.000341777	NA
TRINITY_DN45079_c1_g1	3.65564	2.02e-06	0.00032253	phosphoglycerate kinase 1
TRINITY_DN45079_c1_g1	3.65564	2.02e-06	0.00032253	phosphoglycerate kinase 1
TRINITY_DN16551_c0_g1	3.63944	4.76e-05	0.00416531	NA
TRINITY_DN2767_c0_g1	3.62243	1.75e-05	0.00195334	Transketolase
TRINITY_DN2767_c0_g1	3.62243	1.75e-05	0.00195334	Transketolase
TRINITY_DN2767_c0_g1	3.62243	1.75e-05	0.00195334	Transketolase
TRINITY_DN2767_c0_g1	3.62243	1.75e-05	0.00195334	Transketolase
TRINITY_DN2767_c0_g1	3.62243	1.75e-05	0.00195334	Transketolase
TRINITY_DN2767_c0_g1	3.62243	1.75e-05	0.00195334	Transketolase
TRINITY_DN2767_c0_g1	3.62243	1.75e-05	0.00195334	Transketolase
TRINITY_DN2767_c0_g1	3.62243	1.75e-05	0.00195334	Transketolase
TRINITY_DN2767_c0_g1	3.62243	1.75e-05	0.00195334	Transketolase
TRINITY_DN3434_c0_g1	3.61984	5.25e-05	0.00446413	NA
TRINITY_DN60329_c0_g1	3.60685	2.69e-05	0.00268717	NA
TRINITY_DN46381_c0_g1	3.6039	3.8e-05	0.00352698	NA
TRINITY_DN46381_c0_g1	3.6039	3.8e-05	0.00352698	NA
TRINITY_DN34672_c0_g1	3.60371	1.06e-05	0.00132639	Chlorophyll A-B binding family protein
TRINITY_DN34672_c0_g1	3.60371	1.06e-05	0.00132639	Chlorophyll A-B binding family protein
TRINITY_DN34672_c0_g1	3.60371	1.06e-05	0.00132639	Chlorophyll A-B binding family protein
TRINITY_DN51579_c0_g1	3.59998	5.79e-05	0.00474576	NA
TRINITY_DN10520_c0_g1	3.58098	1.58e-06	0.000263248	NA
TRINITY_DN10520_c0_g1	3.58098	1.58e-06	0.000263248	NA
TRINITY_DN24323_c0_g1	3.5745	1.79e-05	0.00198659	NA
TRINITY_DN28921_c0_g1	3.57315	1.24e-05	0.00153561	NA
TRINITY_DN3077_c0_g1	3.56282	1.32e-05	0.00160408	NA
TRINITY_DN3077_c0_g1	3.56282	1.32e-05	0.00160408	NA
TRINITY_DN3077_c0_g1	3.56282	1.32e-05	0.00160408	NA
TRINITY_DN199_c1_g1	3.53638	1.27e-06	0.00022341	NA
TRINITY_DN803_c0_g1	3.53597	7.32e-06	0.000984203	NA
TRINITY_DN38154_c0_g1	3.53361	5.42e-05	0.00457744	NA
TRINITY_DN3770_c0_g1	3.52437	2.32e-05	0.00241145	NA
TRINITY_DN44804_c0_g1	3.52239	1.93e-05	0.00210521	Glycine cleavage T-protein family
TRINITY_DN44804_c0_g1	3.52239	1.93e-05	0.00210521	Glycine cleavage T-protein family
TRINITY_DN44804_c0_g1	3.52239	1.93e-05	0.00210521	Glycine cleavage T-protein family
TRINITY_DN44804_c0_g1	3.52239	1.93e-05	0.00210521	Glycine cleavage T-protein family
TRINITY_DN44804_c0_g1	3.52239	1.93e-05	0.00210521	Glycine cleavage T-protein family
TRINITY_DN44804_c0_g1	3.52239	1.93e-05	0.00210521	Glycine cleavage T-protein family
TRINITY_DN44804_c0_g1	3.52239	1.93e-05	0.00210521	Glycine cleavage T-protein family
TRINITY_DN44804_c0_g1	3.52239	1.93e-05	0.00210521	Glycine cleavage T-protein family
TRINITY_DN44804_c0_g1	3.52239	1.93e-05	0.00210521	Glycine cleavage T-protein family
TRINITY_DN44804_c0_g1	3.52239	1.93e-05	0.00210521	Glycine cleavage T-protein family
TRINITY_DN37827_c1_g1	3.51326	3.15e-06	0.00046949	NA
TRINITY_DN25267_c0_g1	3.50807	1.02e-05	0.00129107	NA
TRINITY_DN46399_c0_g1	3.50249	1.33e-06	0.000233398	NA
TRINITY_DN46255_c0_g1	3.49776	4.71e-05	0.00414018	beta-hydroxylase 1
TRINITY_DN2781_c0_g1	3.48148	5.11e-05	0.00437716	F-box family protein
TRINITY_DN2781_c0_g1	3.48148	5.11e-05	0.00437716	F-box family protein
TRINITY_DN15529_c0_g1	3.47644	5.9e-06	0.000814884	NA
TRINITY_DN40588_c0_g1	3.46269	8.84e-06	0.00115523	NA
TRINITY_DN40588_c0_g1	3.46269	8.84e-06	0.00115523	NA
TRINITY_DN16810_c0_g1	3.4552	2.33e-05	0.00241145	NA
TRINITY_DN14582_c0_g1	3.45274	4.34e-06	0.000619095	NA
TRINITY_DN33719_c0_g1	3.44836	6.05e-05	0.00494172	high chlorophyll fluorescence phenotype 173
TRINITY_DN37827_c0_g1	3.44797	3.86e-06	0.000560155	NA
TRINITY_DN2113_c0_g1	3.44566	2.68e-06	0.0004092	NA
TRINITY_DN56714_c0_g1	3.44299	2.19e-06	0.000341777	NA
TRINITY_DN56714_c0_g1	3.44299	2.19e-06	0.000341777	NA
TRINITY_DN32179_c0_g1	3.4286	1.81e-05	0.00201175	glycine decarboxylase P-protein 2
TRINITY_DN32179_c0_g1	3.4286	1.81e-05	0.00201175	glycine decarboxylase P-protein 2
TRINITY_DN32179_c0_g1	3.4286	1.81e-05	0.00201175	glycine decarboxylase P-protein 2
TRINITY_DN32179_c0_g1	3.4286	1.81e-05	0.00201175	glycine decarboxylase P-protein 1
TRINITY_DN32179_c0_g1	3.4286	1.81e-05	0.00201175	glycine decarboxylase P-protein 1
TRINITY_DN32179_c0_g1	3.4286	1.81e-05	0.00201175	glycine decarboxylase P-protein 1
TRINITY_DN32179_c0_g1	3.4286	1.81e-05	0.00201175	glycine decarboxylase P-protein 1
TRINITY_DN32179_c0_g1	3.4286	1.81e-05	0.00201175	glycine decarboxylase P-protein 1
TRINITY_DN32179_c0_g1	3.4286	1.81e-05	0.00201175	glycine decarboxylase P-protein 2
TRINITY_DN32179_c0_g1	3.4286	1.81e-05	0.00201175	glycine decarboxylase P-protein 2
TRINITY_DN32179_c0_g1	3.4286	1.81e-05	0.00201175	glycine decarboxylase P-protein 2
TRINITY_DN32179_c0_g1	3.4286	1.81e-05	0.00201175	glycine decarboxylase P-protein 1
TRINITY_DN32179_c0_g1	3.4286	1.81e-05	0.00201175	glycine decarboxylase P-protein 1
TRINITY_DN32179_c0_g1	3.4286	1.81e-05	0.00201175	glycine decarboxylase P-protein 1
TRINITY_DN32179_c0_g1	3.4286	1.81e-05	0.00201175	glycine decarboxylase P-protein 1
TRINITY_DN32179_c0_g1	3.4286	1.81e-05	0.00201175	glycine decarboxylase P-protein 1
TRINITY_DN32179_c0_g1	3.4286	1.81e-05	0.00201175	glycine decarboxylase P-protein 1
TRINITY_DN32179_c0_g1	3.4286	1.81e-05	0.00201175	glycine decarboxylase P-protein 1
TRINITY_DN56820_c0_g1	3.42685	2.35e-06	0.000365688	NA
TRINITY_DN38765_c0_g1	3.42434	5.24e-05	0.00446413	NA
TRINITY_DN38765_c0_g1	3.42434	5.24e-05	0.00446413	NA
TRINITY_DN51888_c0_g1	3.39074	1.31e-05	0.00160408	NA
TRINITY_DN57743_c0_g1	3.38958	1.24e-05	0.00153561	NA
TRINITY_DN46254_c0_g1	3.37678	5.34e-05	0.00451451	NA
TRINITY_DN46254_c0_g1	3.37678	5.34e-05	0.00451451	NA
TRINITY_DN46254_c0_g1	3.37678	5.34e-05	0.00451451	NA
TRINITY_DN37745_c0_g1	3.35729	6.24e-06	0.000855318	GTP binding Elongation factor Tu family protein
TRINITY_DN37745_c0_g1	3.35729	6.24e-06	0.000855318	GTP binding Elongation factor Tu family protein
TRINITY_DN37745_c0_g1	3.35729	6.24e-06	0.000855318	GTP binding Elongation factor Tu family protein
TRINITY_DN37745_c0_g1	3.35729	6.24e-06	0.000855318	GTP binding Elongation factor Tu family protein
TRINITY_DN37745_c0_g1	3.35729	6.24e-06	0.000855318	GTP binding Elongation factor Tu family protein
TRINITY_DN37745_c0_g1	3.35729	6.24e-06	0.000855318	GTP binding Elongation factor Tu family protein
TRINITY_DN37745_c0_g1	3.35729	6.24e-06	0.000855318	GTP binding Elongation factor Tu family protein
TRINITY_DN45986_c0_g1	3.35097	4.01e-05	0.00366388	NA
TRINITY_DN18212_c0_g1	3.34993	1.63e-05	0.0018632	NA
TRINITY_DN21159_c0_g1	3.34532	1.03e-05	0.00130682	NA
TRINITY_DN21159_c0_g1	3.34532	1.03e-05	0.00130682	NA
TRINITY_DN57149_c1_g1	3.3356	4.09e-06	0.000590037	NA
TRINITY_DN57149_c1_g1	3.3356	4.09e-06	0.000590037	NA
TRINITY_DN46147_c0_g1	3.33512	6.68e-06	0.000910614	plastocyanin 1
TRINITY_DN58013_c0_g1	3.33176	8.03e-06	0.0010694	photosystem II light harvesting complex gene 2.1
TRINITY_DN58013_c0_g1	3.33176	8.03e-06	0.0010694	photosystem II light harvesting complex gene 2.1
TRINITY_DN58013_c0_g1	3.33176	8.03e-06	0.0010694	photosystem II light harvesting complex gene 2.1
TRINITY_DN58013_c0_g1	3.33176	8.03e-06	0.0010694	photosystem II light harvesting complex gene 2.1
TRINITY_DN58013_c0_g1	3.33176	8.03e-06	0.0010694	photosystem II light harvesting complex gene 2.1
TRINITY_DN61337_c0_g1	3.32967	3.88e-05	0.00358516	NA
TRINITY_DN61337_c0_g1	3.32967	3.88e-05	0.00358516	NA
TRINITY_DN58684_c0_g1	3.29549	4.63e-05	0.00412682	NA
TRINITY_DN58684_c0_g1	3.29549	4.63e-05	0.00412682	NA
TRINITY_DN57756_c0_g1	3.29366	2.21e-05	0.00233355	Ribosomal protein S21e
TRINITY_DN57756_c0_g1	3.29366	2.21e-05	0.00233355	Ribosomal protein S21e
TRINITY_DN57756_c0_g1	3.29366	2.21e-05	0.00233355	Ribosomal protein S21e
TRINITY_DN55240_c0_g1	3.28013	1.56e-05	0.0018181	Translation protein SH3-like family protein
TRINITY_DN55240_c0_g1	3.28013	1.56e-05	0.0018181	Translation protein SH3-like family protein
TRINITY_DN55240_c0_g1	3.28013	1.56e-05	0.0018181	Translation protein SH3-like family protein
TRINITY_DN55240_c0_g1	3.28013	1.56e-05	0.0018181	Translation protein SH3-like family protein
TRINITY_DN21224_c0_g1	3.27469	4.08e-05	0.00372386	NA
TRINITY_DN21224_c0_g1	3.27469	4.08e-05	0.00372386	NA
TRINITY_DN2283_c0_g1	3.26461	3.29e-05	0.00315562	Phosphoglycerate kinase family protein
TRINITY_DN2283_c0_g1	3.26461	3.29e-05	0.00315562	Phosphoglycerate kinase family protein
TRINITY_DN2283_c0_g1	3.26461	3.29e-05	0.00315562	Phosphoglycerate kinase family protein
TRINITY_DN2283_c0_g1	3.26461	3.29e-05	0.00315562	Phosphoglycerate kinase family protein
TRINITY_DN2283_c0_g1	3.26461	3.29e-05	0.00315562	Phosphoglycerate kinase family protein
TRINITY_DN2283_c0_g1	3.26461	3.29e-05	0.00315562	Phosphoglycerate kinase family protein
TRINITY_DN35017_c0_g1	3.23239	1.53e-05	0.00179492	NA
TRINITY_DN35017_c0_g1	3.23239	1.53e-05	0.00179492	NA
TRINITY_DN62907_c0_g1	3.21648	1.4e-05	0.0016799	photosystem I subunit F
TRINITY_DN57150_c0_g1	3.17468	1.61e-05	0.0018517	NA
TRINITY_DN10351_c0_g1	3.17057	3.21e-05	0.00311563	fatty acid desaturase 7
TRINITY_DN10351_c0_g1	3.17057	3.21e-05	0.00311563	fatty acid desaturase 7
TRINITY_DN10351_c0_g1	3.17057	3.21e-05	0.00311563	fatty acid desaturase 7
TRINITY_DN10351_c0_g1	3.17057	3.21e-05	0.00311563	fatty acid desaturase 7
TRINITY_DN10351_c0_g1	3.17057	3.21e-05	0.00311563	fatty acid desaturase 7
TRINITY_DN10351_c0_g1	3.17057	3.21e-05	0.00311563	fatty acid desaturase 7
TRINITY_DN10351_c0_g1	3.17057	3.21e-05	0.00311563	fatty acid desaturase 7
TRINITY_DN10351_c0_g1	3.17057	3.21e-05	0.00311563	fatty acid desaturase 7
TRINITY_DN10351_c0_g1	3.17057	3.21e-05	0.00311563	fatty acid desaturase 7
TRINITY_DN10351_c0_g1	3.17057	3.21e-05	0.00311563	fatty acid desaturase 7
TRINITY_DN10351_c0_g1	3.17057	3.21e-05	0.00311563	fatty acid desaturase 7
TRINITY_DN10351_c0_g1	3.17057	3.21e-05	0.00311563	fatty acid desaturase 7
TRINITY_DN11553_c0_g1	3.15644	3.13e-05	0.00305338	NA
TRINITY_DN52000_c0_g1	3.14619	2.44e-05	0.00251103	Ribosomal protein L14p/L23e family protein
TRINITY_DN32320_c0_g1	3.1336	3.9e-05	0.00358774	hydroxypyruvate reductase
TRINITY_DN9995_c0_g1	3.10925	5e-05	0.00429667	glutamine synthetase 1;4
TRINITY_DN9995_c0_g1	3.10925	5e-05	0.00429667	glutamine synthetase 1;4
TRINITY_DN9995_c0_g1	3.10925	5e-05	0.00429667	glutamine synthetase 1;4
TRINITY_DN9995_c0_g1	3.10925	5e-05	0.00429667	glutamine synthetase 1;4
TRINITY_DN48627_c0_g1	3.0962	1.93e-05	0.00210521	NA
TRINITY_DN48627_c0_g1	3.0962	1.93e-05	0.00210521	NA
TRINITY_DN20058_c0_g1	3.07994	1.77e-05	0.00197077	rubisco activase
TRINITY_DN20058_c0_g1	3.07994	1.77e-05	0.00197077	rubisco activase
TRINITY_DN20058_c0_g1	3.07994	1.77e-05	0.00197077	rubisco activase
TRINITY_DN20058_c0_g1	3.07994	1.77e-05	0.00197077	rubisco activase
TRINITY_DN20058_c0_g1	3.07994	1.77e-05	0.00197077	rubisco activase
TRINITY_DN20058_c0_g1	3.07994	1.77e-05	0.00197077	rubisco activase
TRINITY_DN32591_c0_g1	3.07062	2.33e-05	0.00241145	NA
TRINITY_DN25952_c0_g1	3.06561	3.74e-05	0.00348439	NA
TRINITY_DN20058_c1_g1	3.0481	2.18e-05	0.00231349	rubisco activase
TRINITY_DN20058_c1_g1	3.0481	2.18e-05	0.00231349	rubisco activase
TRINITY_DN20058_c1_g1	3.0481	2.18e-05	0.00231349	rubisco activase
TRINITY_DN20058_c1_g1	3.0481	2.18e-05	0.00231349	rubisco activase
TRINITY_DN20058_c1_g1	3.0481	2.18e-05	0.00231349	rubisco activase
TRINITY_DN20058_c1_g1	3.0481	2.18e-05	0.00231349	rubisco activase
TRINITY_DN20058_c1_g1	3.0481	2.18e-05	0.00231349	rubisco activase
TRINITY_DN20058_c1_g1	3.0481	2.18e-05	0.00231349	rubisco activase
TRINITY_DN20394_c0_g1	3.04416	2.1e-05	0.00225788	rubisco activase
TRINITY_DN20394_c0_g1	3.04416	2.1e-05	0.00225788	rubisco activase
TRINITY_DN20394_c0_g1	3.04416	2.1e-05	0.00225788	rubisco activase
TRINITY_DN20394_c0_g1	3.04416	2.1e-05	0.00225788	rubisco activase
TRINITY_DN20394_c0_g1	3.04416	2.1e-05	0.00225788	rubisco activase
TRINITY_DN20394_c0_g1	3.04416	2.1e-05	0.00225788	rubisco activase
TRINITY_DN20394_c0_g1	3.04416	2.1e-05	0.00225788	rubisco activase
TRINITY_DN20394_c0_g1	3.04416	2.1e-05	0.00225788	rubisco activase
TRINITY_DN20394_c0_g1	3.04416	2.1e-05	0.00225788	rubisco activase
TRINITY_DN20394_c0_g1	3.04416	2.1e-05	0.00225788	rubisco activase
TRINITY_DN20394_c0_g1	3.04416	2.1e-05	0.00225788	rubisco activase
TRINITY_DN20394_c0_g1	3.04416	2.1e-05	0.00225788	rubisco activase
TRINITY_DN20394_c0_g1	3.04416	2.1e-05	0.00225788	rubisco activase
TRINITY_DN20394_c0_g1	3.04416	2.1e-05	0.00225788	rubisco activase
TRINITY_DN20394_c0_g1	3.04416	2.1e-05	0.00225788	rubisco activase
TRINITY_DN20394_c0_g1	3.04416	2.1e-05	0.00225788	rubisco activase
TRINITY_DN51858_c0_g1	3.04332	4.13e-05	0.00375726	NA
TRINITY_DN51858_c0_g1	3.04332	4.13e-05	0.00375726	NA
TRINITY_DN51858_c0_g1	3.04332	4.13e-05	0.00375726	NA
TRINITY_DN51858_c0_g1	3.04332	4.13e-05	0.00375726	NA
TRINITY_DN57925_c0_g1	3.01154	3.99e-05	0.00366264	NA
TRINITY_DN57925_c0_g1	3.01154	3.99e-05	0.00366264	NA
TRINITY_DN57925_c0_g1	3.01154	3.99e-05	0.00366264	NA
TRINITY_DN11006_c0_g1	3.00976	4.54e-05	0.00404898	ribosomal protein S15A
TRINITY_DN11006_c0_g1	3.00976	4.54e-05	0.00404898	Ribosomal protein S8 family protein
TRINITY_DN11006_c0_g1	3.00976	4.54e-05	0.00404898	Ribosomal protein S8 family protein
TRINITY_DN11006_c0_g1	3.00976	4.54e-05	0.00404898	Ribosomal protein S8 family protein
TRINITY_DN49271_c0_g1	2.99547	4.34e-05	0.00391978	NA
TRINITY_DN24220_c0_g1	2.97891	5.06e-05	0.00434345	chloroplast stem-loop binding protein of 41 kDa
TRINITY_DN24220_c0_g1	2.97891	5.06e-05	0.00434345	chloroplast stem-loop binding protein of 41 kDa
TRINITY_DN32539_c0_g1	2.92842	4.14e-05	0.00375726	NA
TRINITY_DN32539_c0_g1	2.92842	4.14e-05	0.00375726	NA
TRINITY_DN60232_c0_g1	2.90836	5.63e-05	0.00469327	NA
TRINITY_DN60232_c0_g1	2.90836	5.63e-05	0.00469327	NA
TRINITY_DN9222_c0_g1	2.89718	5.61e-05	0.00469327	Aldolase-type TIM barrel family protein
TRINITY_DN9222_c0_g1	2.89718	5.61e-05	0.00469327	Aldolase-type TIM barrel family protein
TRINITY_DN9222_c0_g1	2.89718	5.61e-05	0.00469327	Aldolase-type TIM barrel family protein
TRINITY_DN9222_c0_g1	2.89718	5.61e-05	0.00469327	Aldolase-type TIM barrel family protein
TRINITY_DN9222_c0_g1	2.89718	5.61e-05	0.00469327	Aldolase-type TIM barrel family protein
TRINITY_DN9222_c0_g1	2.89718	5.61e-05	0.00469327	Aldolase-type TIM barrel family protein
TRINITY_DN9222_c0_g1	2.89718	5.61e-05	0.00469327	Aldolase-type TIM barrel family protein
TRINITY_DN9222_c0_g1	2.89718	5.61e-05	0.00469327	Aldolase-type TIM barrel family protein
TRINITY_DN9222_c0_g1	2.89718	5.61e-05	0.00469327	Aldolase-type TIM barrel family protein
TRINITY_DN9569_c0_g1	2.89708	4.76e-05	0.00416531	photosystem II light harvesting complex gene 2.2
TRINITY_DN9569_c0_g1	2.89708	4.76e-05	0.00416531	photosystem II light harvesting complex gene 2.2
TRINITY_DN45263_c0_g1	-2.90524	4.44e-05	0.00398964	NA
TRINITY_DN45263_c0_g1	-2.90524	4.44e-05	0.00398964	NA
TRINITY_DN45263_c0_g1	-2.90524	4.44e-05	0.00398964	NA
TRINITY_DN57179_c0_g1	-2.95496	4.44e-05	0.00398964	NA
TRINITY_DN24184_c0_g1	-3.02982	4.51e-05	0.00403343	NA
TRINITY_DN44493_c0_g1	-3.05135	2.14e-05	0.0022983	NA
TRINITY_DN11840_c0_g1	-3.07859	3.69e-05	0.00345994	NA
TRINITY_DN1412_c0_g1	-3.09909	1.54e-05	0.00179514	NA
TRINITY_DN63679_c0_g1	-3.12178	3.03e-05	0.00299742	NA
TRINITY_DN3102_c0_g1	-3.13368	3.3e-05	0.00315964	NA
TRINITY_DN14379_c0_g1	-3.16438	2.53e-05	0.00258178	NA
TRINITY_DN50427_c0_g1	-3.17952	2.71e-05	0.00270025	NA
TRINITY_DN25880_c0_g1	-3.2124	2.93e-05	0.0028985	NA
TRINITY_DN49199_c0_g1	-3.21582	1.53e-05	0.00179104	NA
TRINITY_DN49541_c0_g1	-3.25898	3.49e-05	0.00332848	NA
TRINITY_DN1802_c1_g1	-3.26234	2.63e-05	0.00266183	NA
TRINITY_DN43543_c0_g1	-3.27795	4.83e-05	0.00421352	NA
TRINITY_DN18269_c0_g1	-3.27813	3.57e-05	0.00339202	NA
TRINITY_DN23196_c0_g1	-3.28924	4.66e-06	0.000654563	NA
TRINITY_DN57207_c0_g1	-3.31988	5.34e-05	0.00451451	NA
TRINITY_DN57207_c0_g1	-3.31988	5.34e-05	0.00451451	NA
TRINITY_DN57207_c0_g1	-3.31988	5.34e-05	0.00451451	NA
TRINITY_DN11353_c0_g1	-3.3214	3.27e-05	0.00315107	NA
TRINITY_DN40687_c0_g1	-3.32428	4.32e-06	0.000619095	NA
TRINITY_DN591_c0_g1	-3.34733	4.97e-05	0.00427931	NA
TRINITY_DN20958_c0_g1	-3.34845	1.38e-05	0.00167273	NA
TRINITY_DN45201_c0_g1	-3.38431	4.85e-05	0.00421352	NA
TRINITY_DN45201_c0_g1	-3.38431	4.85e-05	0.00421352	NA
TRINITY_DN48242_c0_g1	-3.40071	3.74e-05	0.00348439	NA
TRINITY_DN48242_c0_g1	-3.40071	3.74e-05	0.00348439	NA
TRINITY_DN2642_c0_g1	-3.41458	1.7e-05	0.00191892	NA
TRINITY_DN28252_c0_g1	-3.41458	1.7e-05	0.00191892	NA
TRINITY_DN22858_c0_g1	-3.42089	7.29e-06	0.000982929	NA
TRINITY_DN30849_c0_g1	-3.42776	3.86e-05	0.00357928	NA
TRINITY_DN42872_c0_g1	-3.43959	5.59e-06	0.000774172	NA
TRINITY_DN31152_c0_g1	-3.45601	3.33e-05	0.00318321	NA
TRINITY_DN23268_c0_g1	-3.47636	4e-05	0.00366264	NA
TRINITY_DN23268_c0_g1	-3.47636	4e-05	0.00366264	NA
TRINITY_DN23268_c0_g1	-3.47636	4e-05	0.00366264	NA
TRINITY_DN10280_c0_g1	-3.49176	3.69e-05	0.00345994	NA
TRINITY_DN10280_c0_g1	-3.49176	3.69e-05	0.00345994	NA
TRINITY_DN10280_c0_g1	-3.49176	3.69e-05	0.00345994	NA
TRINITY_DN21590_c0_g1	-3.49842	1.47e-05	0.00174762	NA
TRINITY_DN3939_c0_g1	-3.53703	2.9e-05	0.00288321	NA
TRINITY_DN3939_c0_g1	-3.53703	2.9e-05	0.00288321	NA
TRINITY_DN24138_c0_g1	-3.55181	2.69e-05	0.00268717	NA
TRINITY_DN61873_c0_g1	-3.55492	5.79e-05	0.00474576	NA
TRINITY_DN5876_c0_g1	-3.56168	1.57e-05	0.00181904	NA
TRINITY_DN58894_c0_g1	-3.57425	5.25e-05	0.00446413	NA
TRINITY_DN58894_c0_g1	-3.57425	5.25e-05	0.00446413	NA
TRINITY_DN51504_c0_g1	-3.58626	3.19e-05	0.00311046	NA
TRINITY_DN22074_c0_g1	-3.62125	2.11e-06	0.000335608	NA
TRINITY_DN22074_c0_g1	-3.62125	2.11e-06	0.000335608	NA
TRINITY_DN22227_c0_g1	-3.63456	2.47e-05	0.0025348	ribosomal protein L23AB
TRINITY_DN42720_c0_g1	-3.6503	2.28e-05	0.00238424	NA
TRINITY_DN65670_c0_g1	-3.6525	9.53e-06	0.00123344	NA
TRINITY_DN60346_c0_g1	-3.66783	6.41e-07	0.000123744	NA
TRINITY_DN60346_c0_g1	-3.66783	6.41e-07	0.000123744	NA
TRINITY_DN60346_c0_g1	-3.66783	6.41e-07	0.000123744	NA
TRINITY_DN63457_c0_g1	-3.68382	1.11e-06	0.000200573	NA
TRINITY_DN13826_c0_g1	-3.69246	6.08e-06	0.00083637	NA
TRINITY_DN13826_c0_g1	-3.69246	6.08e-06	0.00083637	NA
TRINITY_DN46703_c0_g1	-3.6994	2.48e-06	0.00038086	NA
TRINITY_DN46128_c0_g1	-3.70278	2.69e-05	0.00268717	NA
TRINITY_DN22149_c0_g1	-3.70571	9.21e-07	0.00017143	NA
TRINITY_DN8661_c0_g1	-3.70609	3.62e-07	7.48e-05	NA
TRINITY_DN14664_c0_g1	-3.70649	7.05e-06	0.000954803	NA
TRINITY_DN14664_c0_g1	-3.70649	7.05e-06	0.000954803	NA
TRINITY_DN30349_c0_g1	-3.70743	4.59e-06	0.000645807	NA
TRINITY_DN52812_c0_g1	-3.74133	1.4e-05	0.00167919	NA
TRINITY_DN63575_c0_g1	-3.74133	1.4e-05	0.00167919	NA
TRINITY_DN4946_c0_g1	-3.74978	1.73e-06	0.000285723	NA
TRINITY_DN52461_c0_g1	-3.75786	6.91e-06	0.000938285	Ribosomal protein L1p/L10e family
TRINITY_DN39564_c0_g1	-3.75831	9.39e-07	0.000173297	NA
TRINITY_DN40208_c0_g1	-3.7727	3.27e-05	0.00315299	NA
TRINITY_DN47662_c0_g1	-3.82078	1.43e-05	0.00170886	1-deoxy-D-xylulose 5-phosphate reductoisomerase
TRINITY_DN172_c0_g1	-3.82439	4.76e-06	0.000665558	NA
TRINITY_DN19598_c0_g1	-3.83688	1.32e-05	0.00160408	NA
TRINITY_DN24410_c0_g1	-3.84726	4.68e-05	0.00413589	NA
TRINITY_DN19986_c0_g1	-3.85057	2.18e-05	0.00231349	NA
TRINITY_DN19986_c0_g1	-3.85057	2.18e-05	0.00231349	NA
TRINITY_DN19986_c0_g1	-3.85057	2.18e-05	0.00231349	NA
TRINITY_DN25495_c0_g1	-3.85057	2.18e-05	0.00231349	NA
TRINITY_DN53926_c0_g1	-3.85057	2.18e-05	0.00231349	Insulinase (Peptidase family M16) family protein
TRINITY_DN44996_c0_g1	-3.85298	5.31e-07	0.000104372	NA
TRINITY_DN304_c0_g1	-3.86638	1.93e-06	0.000311228	NA
TRINITY_DN61339_c0_g1	-3.86747	5.14e-06	0.000714901	NA
TRINITY_DN61339_c0_g1	-3.86747	5.14e-06	0.000714901	NA
TRINITY_DN61339_c0_g1	-3.86747	5.14e-06	0.000714901	NA
TRINITY_DN39319_c0_g1	-3.86854	1.11e-05	0.00138396	NA
TRINITY_DN39319_c0_g1	-3.86854	1.11e-05	0.00138396	NA
TRINITY_DN4606_c0_g1	-3.8937	3.69e-05	0.00345994	NA
TRINITY_DN4606_c0_g1	-3.8937	3.69e-05	0.00345994	NA
TRINITY_DN61521_c0_g1	-3.89953	9.37e-06	0.00121978	NA
TRINITY_DN61521_c0_g1	-3.89953	9.37e-06	0.00121978	NA
TRINITY_DN61521_c0_g1	-3.89953	9.37e-06	0.00121978	NA
TRINITY_DN8955_c0_g1	-3.89955	1.59e-07	3.8e-05	NA
TRINITY_DN33676_c0_g1	-3.93666	3.48e-06	0.000509329	NA
TRINITY_DN35309_c0_g1	-3.9549	2.86e-07	6.09e-05	NA
TRINITY_DN54637_c0_g1	-3.96069	2.61e-05	0.00264758	NA
TRINITY_DN51624_c0_g1	-3.96442	2.64e-07	5.72e-05	NA
TRINITY_DN31430_c0_g1	-3.98813	1.87e-06	0.000304814	NA
TRINITY_DN46412_c0_g1	-3.99473	1.01e-05	0.00128133	NA
TRINITY_DN27667_c0_g1	-4.01822	5.57e-05	0.00468096	NA
TRINITY_DN55074_c0_g1	-4.01822	5.57e-05	0.00468096	NA
TRINITY_DN32183_c0_g1	-4.02111	3.2e-06	0.000474363	NA
TRINITY_DN64169_c0_g1	-4.02632	1.5e-06	0.000253437	NA
TRINITY_DN57602_c0_g1	-4.03495	3.53e-07	7.39e-05	NA
TRINITY_DN57602_c0_g1	-4.03495	3.53e-07	7.39e-05	NA
TRINITY_DN57602_c0_g1	-4.03495	3.53e-07	7.39e-05	NA
TRINITY_DN57548_c0_g1	-4.04564	4.85e-05	0.00421352	NA
TRINITY_DN4908_c0_g1	-4.06584	1.5e-05	0.00177799	NA
TRINITY_DN19324_c0_g1	-4.09895	3.7e-05	0.00345994	NA
TRINITY_DN17680_c0_g1	-4.12545	1.09e-05	0.0013675	NA
TRINITY_DN31724_c0_g1	-4.14136	4.52e-06	0.000638932	NA
TRINITY_DN44631_c0_g1	-4.15198	2.48e-06	0.00038086	NA
TRINITY_DN20676_c0_g1	-4.15282	3.57e-07	7.44e-05	NA
TRINITY_DN361_c0_g1	-4.16469	5.54e-08	1.55e-05	NA
TRINITY_DN26950_c0_g1	-4.18493	2.94e-07	6.2e-05	NA
TRINITY_DN1641_c0_g1	-4.20292	1.13e-06	0.000202533	NA
TRINITY_DN41181_c0_g1	-4.21681	2.97e-06	0.000447302	NA
TRINITY_DN10970_c0_g1	-4.248	1.71e-05	0.00191892	NA
TRINITY_DN27551_c0_g1	-4.248	1.71e-05	0.00191892	NA
TRINITY_DN27551_c0_g1	-4.248	1.71e-05	0.00191892	NA
TRINITY_DN6173_c0_g1	-4.24926	5.72e-07	0.000111338	NA
TRINITY_DN14753_c0_g1	-4.25141	1.41e-06	0.000240863	Leucine-rich repeat transmembrane protein kinase
TRINITY_DN46218_c0_g1	-4.28851	1.99e-06	0.000318542	NA
TRINITY_DN6807_c0_g1	-4.31934	6.38e-08	1.72e-05	NA
TRINITY_DN63725_c0_g1	-4.32072	1.1e-07	2.79e-05	NA
TRINITY_DN9477_c0_g1	-4.32173	9.36e-07	0.000173297	NA
TRINITY_DN39919_c0_g1	-4.34675	1.38e-07	3.33e-05	NA
TRINITY_DN63131_c0_g1	-4.35682	1.46e-06	0.000246664	NA
TRINITY_DN13749_c0_g1	-4.35857	3.06e-06	0.000458555	NA
TRINITY_DN39923_c0_g1	-4.35907	1.28e-07	3.17e-05	NA
TRINITY_DN17485_c0_g1	-4.36143	9.39e-06	0.00121978	NA
TRINITY_DN33359_c0_g1	-4.36698	4.92e-05	0.00424901	NA
TRINITY_DN42241_c0_g1	-4.36698	4.92e-05	0.00424901	NA
TRINITY_DN65913_c0_g1	-4.36698	4.92e-05	0.00424901	NA
TRINITY_DN52805_c0_g1	-4.38326	1.25e-06	0.000221795	NA
TRINITY_DN26084_c0_g1	-4.41251	1.6e-07	3.81e-05	NA
TRINITY_DN59955_c0_g1	-4.42007	2.17e-07	4.87e-05	NA
TRINITY_DN22898_c0_g1	-4.42283	4.37e-08	1.27e-05	NA
TRINITY_DN24478_c0_g1	-4.42544	6.66e-06	0.000910149	NA
TRINITY_DN18930_c0_g1	-4.42954	3.6e-05	0.00340123	NA
TRINITY_DN31239_c0_g1	-4.42954	3.6e-05	0.00340123	NA
TRINITY_DN3074_c0_g1	-4.44504	9.75e-08	2.51e-05	NA
TRINITY_DN60700_c0_g1	-4.45465	1.79e-06	0.000293172	NA
TRINITY_DN12658_c0_g1	-4.45983	3.09e-05	0.00302085	NA
TRINITY_DN28577_c0_g1	-4.45983	3.09e-05	0.00302085	NA
TRINITY_DN23956_c0_g1	-4.48673	4.77e-06	0.000665698	NA
TRINITY_DN56787_c0_g1	-4.49371	5.8e-08	1.6e-05	NA
TRINITY_DN56787_c0_g1	-4.49371	5.8e-08	1.6e-05	NA
TRINITY_DN56787_c0_g1	-4.49371	5.8e-08	1.6e-05	NA
TRINITY_DN6098_c0_g1	-4.49652	9.6e-08	2.5e-05	NA
TRINITY_DN6098_c0_g1	-4.49652	9.6e-08	2.5e-05	NA
TRINITY_DN38593_c0_g1	-4.50339	1.54e-08	5.19e-06	NA
TRINITY_DN38593_c0_g1	-4.50339	1.54e-08	5.19e-06	NA
TRINITY_DN50743_c0_g1	-4.51006	8.84e-08	2.33e-05	NA
TRINITY_DN48470_c0_g1	-4.51816	1.75e-07	4.11e-05	NA
TRINITY_DN21965_c0_g1	-4.51857	2.29e-05	0.00238424	NA
TRINITY_DN24387_c0_g1	-4.51857	2.29e-05	0.00238424	NA
TRINITY_DN38544_c0_g1	-4.54473	1.07e-06	0.000195187	NA
TRINITY_DN63950_c0_g1	-4.54707	1.98e-05	0.00212838	NA
TRINITY_DN8901_c0_g1	-4.56298	6.39e-08	1.72e-05	NA
TRINITY_DN8901_c0_g1	-4.56298	6.39e-08	1.72e-05	NA
TRINITY_DN17640_c0_g1	-4.56875	1.29e-07	3.17e-05	NA
TRINITY_DN57293_c0_g1	-4.57354	9.09e-07	0.000170026	NA
TRINITY_DN50055_c0_g1	-4.62934	1.29e-05	0.00158475	NA
TRINITY_DN42642_c0_g1	-4.64503	3.86e-08	1.16e-05	NA
TRINITY_DN59091_c0_g1	-4.6479	4.96e-09	1.97e-06	NA
TRINITY_DN59091_c0_g1	-4.6479	4.96e-09	1.97e-06	NA
TRINITY_DN59091_c0_g1	-4.6479	4.96e-09	1.97e-06	NA
TRINITY_DN59091_c0_g1	-4.6479	4.96e-09	1.97e-06	NA
TRINITY_DN66809_c0_g1	-4.6701	5.64e-07	0.000110354	NA
TRINITY_DN29382_c0_g1	-4.68168	9.79e-06	0.00125149	NA
TRINITY_DN50352_c0_g1	-4.69151	1.54e-06	0.000256861	NA
TRINITY_DN19369_c0_g1	-4.71067	5.72e-08	1.59e-05	NA
TRINITY_DN36183_c0_g1	-4.72251	4.15e-07	8.44e-05	NA
TRINITY_DN36183_c0_g1	-4.72251	4.15e-07	8.44e-05	NA
TRINITY_DN19521_c0_g1	-4.7322	7.49e-06	0.00100033	NA
TRINITY_DN48307_c0_g1	-4.79355	1.84e-09	8.41e-07	NA
TRINITY_DN48307_c0_g1	-4.79355	1.84e-09	8.41e-07	NA
TRINITY_DN32329_c0_g1	-4.79772	2.66e-07	5.75e-05	NA
TRINITY_DN38617_c0_g1	-4.79976	8.82e-09	3.17e-06	NA
TRINITY_DN16190_c0_g1	-4.82783	4.8e-08	1.37e-05	NA
TRINITY_DN15602_c0_g1	-4.85752	1.87e-07	4.3e-05	NA
TRINITY_DN57980_c0_g1	-4.85752	1.87e-07	4.3e-05	NA
TRINITY_DN9934_c0_g1	-4.91747	5.48e-09	2.11e-06	NA
TRINITY_DN17289_c0_g1	-4.92422	5.69e-05	0.00469327	NA
TRINITY_DN40400_c0_g1	-4.92422	5.69e-05	0.00469327	NA
TRINITY_DN51511_c0_g1	-4.92422	5.69e-05	0.00469327	NA
TRINITY_DN55691_c0_g1	-4.92422	5.69e-05	0.00469327	NA
TRINITY_DN56205_c0_g1	-4.92422	5.69e-05	0.00469327	NA
TRINITY_DN6054_c0_g1	-4.92422	5.69e-05	0.00469327	NA
TRINITY_DN20783_c0_g1	-4.95903	1.36e-10	8.23e-08	NA
TRINITY_DN20783_c0_g1	-4.95903	1.36e-10	8.23e-08	NA
TRINITY_DN20783_c0_g1	-4.95903	1.36e-10	8.23e-08	NA
TRINITY_DN20783_c0_g1	-4.95903	1.36e-10	8.23e-08	NA
TRINITY_DN16044_c0_g1	-4.96121	2.16e-06	0.000340093	NA
TRINITY_DN16044_c0_g1	-4.96121	2.16e-06	0.000340093	NA
TRINITY_DN14332_c0_g1	-4.96472	4.69e-05	0.00413589	NA
TRINITY_DN26216_c0_g1	-4.96472	4.69e-05	0.00413589	NA
TRINITY_DN42677_c0_g1	-4.96472	4.69e-05	0.00413589	NA
TRINITY_DN32848_c0_g1	-4.98361	1.17e-10	7.24e-08	NA
TRINITY_DN9257_c0_g1	-4.99169	8.36e-08	2.22e-05	NA
TRINITY_DN22841_c0_g1	-5.00411	3.89e-05	0.00358516	NA
TRINITY_DN22841_c0_g1	-5.00411	3.89e-05	0.00358516	NA
TRINITY_DN62061_c0_g1	-5.01647	2.38e-07	5.26e-05	NA
TRINITY_DN9943_c0_g1	-5.01647	2.38e-07	5.26e-05	NA
TRINITY_DN57578_c0_g1	-5.02034	8.37e-09	3.06e-06	NA
TRINITY_DN34372_c0_g1	-5.02339	1.53e-06	0.000256861	NA
TRINITY_DN57499_c0_g1	-5.07911	1.2e-09	5.95e-07	NA
TRINITY_DN54212_c0_g1	-5.07981	3.23e-05	0.00313253	NA
TRINITY_DN23003_c0_g1	-5.09052	9.04e-11	6.08e-08	NA
TRINITY_DN12549_c0_g1	-5.10922	2.59e-10	1.48e-07	NA
TRINITY_DN10276_c0_g1	-5.11444	3.97e-08	1.17e-05	NA
TRINITY_DN20223_c0_g1	-5.14022	7.95e-07	0.000149293	NA
TRINITY_DN60218_c0_g1	-5.15173	2.25e-05	0.00237348	NA
TRINITY_DN38611_c0_g1	-5.15597	3.79e-10	2.08e-07	NA
TRINITY_DN38611_c0_g1	-5.15597	3.79e-10	2.08e-07	NA
TRINITY_DN38611_c0_g1	-5.15597	3.79e-10	2.08e-07	NA
TRINITY_DN23701_c0_g1	-5.17383	1.01e-07	2.6e-05	NA
TRINITY_DN40362_c0_g1	-5.17716	6.45e-07	0.000123877	NA
TRINITY_DN38508_c0_g1	-5.18639	1.89e-05	0.00207587	NA
TRINITY_DN65864_c0_g1	-5.18639	1.89e-05	0.00207587	NA
TRINITY_DN7708_c0_g1	-5.18639	1.89e-05	0.00207587	NA
TRINITY_DN18505_c0_g1	-5.22023	1.59e-05	0.00183434	NA
TRINITY_DN58984_c0_g1	-5.22023	1.59e-05	0.00183434	NA
TRINITY_DN20347_c0_g1	-5.22029	4.16e-09	1.7e-06	NA
TRINITY_DN686_c1_g1	-5.24068	9.22e-11	6.1e-08	NA
TRINITY_DN686_c1_g1	-5.24068	9.22e-11	6.1e-08	NA
TRINITY_DN26574_c0_g1	-5.24537	1.65e-10	9.71e-08	NA
TRINITY_DN27939_c0_g1	-5.2533	1.34e-05	0.00162965	NA
TRINITY_DN28167_c0_g1	-5.2533	1.34e-05	0.00162965	NA
TRINITY_DN48938_c0_g1	-5.2545	1.68e-08	5.53e-06	NA
TRINITY_DN57785_c0_g1	-5.29085	1.11e-10	7.08e-08	NA
TRINITY_DN5219_c0_g1	-5.32691	4.03e-08	1.18e-05	NA
TRINITY_DN25913_c0_g1	-5.3482	8.23e-06	0.00108517	NA
TRINITY_DN3416_c0_g1	-5.3482	8.23e-06	0.00108517	NADH dehydrogenase subunit 7
TRINITY_DN39005_c0_g1	-5.3482	8.23e-06	0.00108517	NA
TRINITY_DN1802_c0_g1	-5.38087	2e-07	4.55e-05	NA
TRINITY_DN40463_c0_g1	-5.41219	1.66e-07	3.94e-05	NA
TRINITY_DN16785_c0_g1	-5.41363	2.38e-08	7.39e-06	NA
TRINITY_DN37800_c0_g1	-5.41383	1.65e-11	1.32e-08	NA
TRINITY_DN16108_c0_g1	-5.47286	1.17e-07	2.93e-05	NA
TRINITY_DN640_c0_g1	-5.48764	1.07e-07	2.72e-05	NA
TRINITY_DN14695_c0_g1	-5.49944	3.84e-09	1.59e-06	NA
TRINITY_DN29299_c0_g1	-5.52104	8.87e-11	6.06e-08	NA
TRINITY_DN30828_c0_g1	-5.52109	3.29e-06	0.00048466	NA
TRINITY_DN39164_c0_g1	-5.5365	3.04e-09	1.31e-06	NA
TRINITY_DN14325_c0_g1	-5.5438	2.9e-09	1.27e-06	NA
TRINITY_DN4997_c0_g1	-5.59157	7.93e-09	2.95e-06	NA
TRINITY_DN21495_c0_g1	-5.59209	2.22e-11	1.74e-08	NA
TRINITY_DN8675_c0_g1	-5.59531	8.2e-10	4.27e-07	NA
TRINITY_DN2550_c0_g1	-5.62409	7.39e-12	6.29e-09	NA
TRINITY_DN2550_c0_g1	-5.62409	7.39e-12	6.29e-09	NA
TRINITY_DN2470_c0_g1	-5.64071	1.5e-12	1.54e-09	NA
TRINITY_DN42602_c0_g1	-5.66713	3.97e-08	1.17e-05	NA
TRINITY_DN27207_c0_g1	-5.67546	1.42e-06	0.000241764	NA
TRINITY_DN59105_c0_g1	-5.67592	1.26e-09	6.16e-07	NA
TRINITY_DN14891_c0_g1	-5.69041	4.29e-09	1.74e-06	NA
TRINITY_DN14891_c0_g1	-5.69041	4.29e-09	1.74e-06	NA
TRINITY_DN29965_c0_g1	-5.70556	3.15e-08	9.58e-06	NA
TRINITY_DN17420_c0_g1	-5.70767	3.85e-09	1.59e-06	NA
TRINITY_DN8033_c0_g1	-5.72345	1.09e-06	0.000197585	NA
TRINITY_DN1928_c0_g1	-5.74299	2.51e-08	7.74e-06	NA
TRINITY_DN56470_c0_g1	-5.79145	7.51e-13	9.21e-10	NA
TRINITY_DN50438_c0_g1	-5.79258	7.42e-07	0.000140589	NA
TRINITY_DN45158_c0_g1	-5.8033	1.74e-08	5.61e-06	NA
TRINITY_DN5725_c0_g1	-5.8149	6.55e-07	0.000125202	NA
TRINITY_DN13268_c0_g1	-5.81506	1.61e-08	5.34e-06	NA
TRINITY_DN32392_c0_g1	-5.81506	1.61e-08	5.34e-06	NA
TRINITY_DN456_c0_g1	-5.82002	1.92e-10	1.11e-07	NA
TRINITY_DN8064_c0_g1	-5.84629	4.44e-11	3.19e-08	NA
TRINITY_DN7734_c0_g1	-5.85854	5.12e-07	0.000102164	photosynthetic electron transfer B
TRINITY_DN42580_c0_g1	-5.86983	1.46e-09	7.06e-07	NA
TRINITY_DN50670_c0_g1	-5.88162	1.34e-12	1.47e-09	NA
TRINITY_DN49520_c0_g1	-5.90089	4.03e-07	8.24e-05	NA
TRINITY_DN14904_c0_g1	-5.91512	1.09e-09	5.49e-07	NA
TRINITY_DN8610_c0_g1	-5.95586	7.21e-13	9.11e-10	NA
TRINITY_DN42880_c0_g1	-5.98205	2.54e-07	5.54e-05	NA
TRINITY_DN47271_c0_g1	-6.04005	1.82e-07	4.23e-05	NA
TRINITY_DN20347_c2_g1	-6.10233	1.05e-13	1.56e-10	NA
TRINITY_DN27839_c0_g1	-6.11393	1.18e-07	2.96e-05	NA
TRINITY_DN19924_c0_g1	-6.18499	3.89e-14	6.23e-11	NA
TRINITY_DN52117_c0_g1	-6.23477	5.84e-08	1.6e-05	NA
TRINITY_DN8661_c0_g2	-6.2543	2.41e-14	4.36e-11	NA
TRINITY_DN8661_c0_g2	-6.2543	2.41e-14	4.36e-11	NA
TRINITY_DN35884_c0_g1	-6.2836	4.37e-08	1.27e-05	NA
TRINITY_DN41129_c0_g1	-6.28654	1.04e-10	6.77e-08	NA
TRINITY_DN59603_c0_g1	-6.31506	7.14e-10	3.77e-07	NA
TRINITY_DN16271_c0_g1	-6.36393	5.51e-10	2.94e-07	NA
TRINITY_DN33213_c0_g1	-6.37429	8.62e-13	1.03e-09	NA
TRINITY_DN32850_c0_g1	-6.39476	9.36e-15	1.82e-11	NA
TRINITY_DN62268_c0_g1	-6.42092	1.93e-08	6.09e-06	NA
TRINITY_DN44461_c0_g1	-6.43348	7.06e-15	1.47e-11	NA
TRINITY_DN44461_c0_g1	-6.43348	7.06e-15	1.47e-11	NA
TRINITY_DN59455_c0_g1	-6.47075	4.55e-13	5.93e-10	NA
TRINITY_DN9499_c0_g1	-6.50571	1.16e-08	4.02e-06	NA
TRINITY_DN4885_c0_g1	-6.55958	9.04e-09	3.22e-06	photosystem II reaction center protein N
TRINITY_DN30252_c0_g1	-6.58578	7.7e-09	2.89e-06	NA
TRINITY_DN44531_c0_g1	-6.58578	7.7e-09	2.89e-06	NA
TRINITY_DN6370_c0_g1	-6.64928	5.21e-09	2.05e-06	NA
TRINITY_DN51267_c0_g1	-6.67391	4.47e-09	1.79e-06	NA
TRINITY_DN46411_c0_g1	-6.71009	3.57e-09	1.5e-06	NA
TRINITY_DN64744_c0_g1	-6.71009	3.57e-09	1.5e-06	NA
TRINITY_DN20347_c1_g1	-6.76062	9.12e-16	2e-12	NA
TRINITY_DN55712_c0_g1	-6.76845	2.49e-09	1.11e-06	NA
TRINITY_DN4290_c0_g1	-6.77872	3.78e-11	2.76e-08	NA
TRINITY_DN49234_c0_g1	-6.80262	3.58e-12	3.24e-09	NA
TRINITY_DN34116_c0_g1	-6.81349	1.88e-09	8.51e-07	cytochrome oxidase
TRINITY_DN34116_c0_g1	-6.81349	1.88e-09	8.51e-07	cytochrome oxidase
TRINITY_DN34116_c0_g1	-6.81349	1.88e-09	8.51e-07	NA
TRINITY_DN37668_c0_g1	-6.82454	1.75e-09	8.12e-07	NA
TRINITY_DN20264_c0_g1	-6.87591	4.04e-16	9.9e-13	NA
TRINITY_DN44414_c0_g1	-6.94075	8.45e-10	4.3e-07	NA
TRINITY_DN13972_c0_g1	-6.97456	2.76e-13	3.83e-10	NA
TRINITY_DN10500_c0_g1	-7.04055	1.76e-13	2.54e-10	NA
TRINITY_DN1115_c0_g1	-7.04193	1.64e-16	4.57e-13	NA
TRINITY_DN36007_c0_g1	-7.06151	6.11e-12	5.42e-09	NA
TRINITY_DN36007_c0_g1	-7.06151	6.11e-12	5.42e-09	NA
TRINITY_DN24567_c0_g1	-7.08551	3.38e-10	1.88e-07	NA
TRINITY_DN16084_c0_g1	-7.10375	3.01e-10	1.7e-07	cytochrome oxidase
TRINITY_DN16084_c0_g1	-7.10375	3.01e-10	1.7e-07	cytochrome oxidase
TRINITY_DN3381_c0_g1	-7.14851	6.72e-17	2.16e-13	NA
TRINITY_DN54787_c0_g1	-7.17542	2.96e-12	2.81e-09	NA
TRINITY_DN27349_c0_g1	-7.25836	1.18e-10	7.24e-08	NA
TRINITY_DN25201_c0_g1	-7.26648	1.12e-10	7.08e-08	NA
TRINITY_DN33600_c0_g1	-7.31243	1.84e-17	6.75e-14	NA
TRINITY_DN15809_c0_g1	-7.35539	8.92e-13	1.03e-09	NA
TRINITY_DN15337_c0_g1	-7.36811	5.81e-11	4.11e-08	NA
TRINITY_DN48990_c0_g1	-7.3844	6.47e-16	1.5e-12	NA
TRINITY_DN8617_c0_g1	-7.42773	1.17e-17	6.11e-14	NA
TRINITY_DN33203_c0_g1	-7.43752	2.41e-16	6.28e-13	NA
TRINITY_DN7052_c0_g1	-7.45596	3.28e-11	2.44e-08	NA
TRINITY_DN49469_c0_g1	-7.48624	3.8e-13	5.12e-10	NA
TRINITY_DN60951_c0_g1	-7.49795	2.5e-11	1.93e-08	NA
TRINITY_DN22822_c0_g1	-7.69135	7.05e-12	6.12e-09	photosynthetic electron transfer B
TRINITY_DN20813_c0_g1	-7.78703	6.41e-18	3.82e-14	NA
TRINITY_DN60613_c0_g1	-7.81833	3.17e-12	2.94e-09	NA
TRINITY_DN66817_c0_g1	-7.85649	2.46e-12	2.39e-09	NA
TRINITY_DN64204_c0_g1	-7.9145	1.67e-12	1.66e-09	NA
TRINITY_DN48400_c0_g1	-7.91566	1.73e-17	6.75e-14	NA
TRINITY_DN2644_c0_g1	-7.92992	1.51e-12	1.54e-09	NA
TRINITY_DN46782_c0_g1	-7.92992	1.51e-12	1.54e-09	NA
TRINITY_DN51408_c0_g1	-7.97026	1.16e-12	1.3e-09	NA
TRINITY_DN18656_c0_g1	-8.05337	1.66e-17	6.75e-14	NA
TRINITY_DN44976_c0_g1	-8.12035	1.94e-17	6.75e-14	NA
TRINITY_DN32254_c0_g1	-8.19551	8.61e-20	8.97e-16	NA
TRINITY_DN20450_c0_g1	-8.22337	1.62e-19	1.35e-15	NA
TRINITY_DN45174_c0_g1	-8.28148	2.59e-20	3.59e-16	NA
TRINITY_DN40965_c0_g1	-8.43042	5.59e-14	8.62e-11	NA
TRINITY_DN44407_c0_g1	-8.52824	2.88e-14	5.01e-11	NA
TRINITY_DN20943_c0_g1	-9.09655	6.92e-19	4.81e-15	NA
TRINITY_DN56963_c0_g1	-9.58171	2.47e-20	3.59e-16	NA
TRINITY_DN5726_c0_g1	-13.157	5.03e-30	2.1e-25	NA
